# Supplementary material for: The Intestinal Effect of Atorvastatin: Akkermansia muciniphila and Barrier Function
Source: Front Microbiol. 2022 Feb 2;12:797062. doi: 10.3389/fmicb.2021.797062 (PMC8847773; doi:10.3389/fmicb.2021.797062)
Supplement: Supplementary file 3 [file Table_3.xls]

## Sheet: Sheet1
Genes with differential expression in colon (RNAseq) between the two groups
Gene_id	Gene name	Gene description	FC(Ator/HFD)	Log2FC(Ator/HFD)	Pvalue	Padjust	Significant	Regulate	HFD1	HFD2	HFD3	HFD4	HFD5	HFD6	Ator10	Ator11	Ator12	Ator7	Ator8	Ator9	HFD	Ator
ENSMUSG00000104245	Gm38155	predicted gene, 38155 [Source:MGI Symbol;Acc:MGI:5611383]	0.012	-6.41471	0.000279494	1	yes	down	0.38	0.04	0.96	0	0.67	0	0.01	0	0	0	0	0	0.341667	0.00166667
ENSMUSG00000032315	Cyp1a1	cytochrome P450, family 1, subfamily a, polypeptide 1 [Source:MGI Symbol;Acc:MGI:88588]	0.003	-8.42447	0.000324337	1	yes	down	0.13	0.1	0.14	6.71	0.21	47.62	0.05	0	0.08	0	0.02	0	9.15167	0.025
ENSMUSG00000101959	Ldhal6b	lactate dehydrogenase A-like 6B [Source:MGI Symbol;Acc:MGI:2146830]	10.719	3.42213	0.000494074	1	yes	up	0.01	0	0	0.04	0	0	0.24	0.07	0.04	0.17	0.15	0.19	0.00833333	0.143333
ENSMUSG00000118077	Gm50315	predicted gene, 50315 [Source:MGI Symbol;Acc:MGI:6303171]	9.638	3.26867	0.000978568	1	yes	up	0	0	0	0.17	0	0	0.34	0.35	0.2	0.56	0.47	0.66	0.0283333	0.43
ENSMUSG00000096108	Ighv11-2	immunoglobulin heavy variable V11-2 [Source:MGI Symbol;Acc:MGI:4947968]	62.905	5.97509	0.000990255	1	yes	up	0	0	0	0	0.25	0	0.29	0.41	1.07	23.76	0	4.19	0.0416667	4.95333
ENSMUSG00000076709	Ighv1-47	immunoglobulin heavy variable 1-47 [Source:MGI Symbol;Acc:MGI:4439890]	40.445	5.33789	0.0011006	1	yes	up	0	1.41	1.09	1.25	0.89	1.41	2.47	1.29	0	26.35	3.52	160.19	1.00833	32.3033
ENSMUSG00000072676	Tmem254a	transmembrane protein 254a [Source:MGI Symbol;Acc:MGI:1196450]	2.181	1.12508	0.00118098	1	yes	up	2.38	2.56	1.97	0.96	1.71	2.08	1.82	5.45	3.83	8.52	9.69	6.29	1.94333	5.93333
ENSMUSG00000032080	Apoa4	apolipoprotein A-IV [Source:MGI Symbol;Acc:MGI:88051]	0.011	-6.55989	0.0013194	1	yes	down	16.09	0.27	0	2.78	0.03	0	0.15	0	0	0	0.03	0	3.195	0.03
ENSMUSG00000018459	Slc13a3	solute carrier family 13 (sodium-dependent dicarboxylate transporter), member 3 [Source:MGI Symbol;Acc:MGI:2149635]	4.438	2.15006	0.00138657	1	yes	up	0.06	0	0.08	0.09	0.02	0.04	0.22	0.12	0.72	0.53	0.06	0.19	0.0483333	0.306667
ENSMUSG00000031963	Bmper	BMP-binding endothelial regulator [Source:MGI Symbol;Acc:MGI:1920480]	0.332	-1.59277	0.00148359	1	yes	down	1.6	2.43	0.59	1.95	1.33	3.55	1.89	0.63	0.58	0.36	0.68	0.27	1.90833	0.735
ENSMUSG00000039062	Anpep	alanyl (membrane) aminopeptidase [Source:MGI Symbol;Acc:MGI:5000466]	0.181	-2.46883	0.00155296	1	yes	down	108.26	14.58	5.69	72.68	12.04	11.64	10.43	7.72	4.95	6.2	6.89	4.83	37.4817	6.83667
ENSMUSG00000032083	Apoa1	apolipoprotein A-I [Source:MGI Symbol;Acc:MGI:88049]	0.028	-5.13537	0.00179181	1	yes	down	79.09	0.31	0.22	50.95	0.45	0.3	1.4	0.51	0.17	0.37	1.24	0.36	21.8867	0.675
ENSMUSG00000082186	Gm12403	predicted gene 12403 [Source:MGI Symbol;Acc:MGI:3650109]	7.635	2.93265	0.00205545	1	yes	up	0.09	0	0	0.08	0	0	0.08	0.12	0.28	0.27	0.45	0.4	0.0283333	0.266667
ENSMUSG00000073628	Gm10552	predicted gene 10552 [Source:MGI Symbol;Acc:MGI:3642083]	0.084	-3.5813	0.00210497	1	yes	down	1.46	0.45	0	0.54	0.53	0.13	0	0	0.18	0	0	0	0.518333	0.03
ENSMUSG00000094134	Ighv5-15	immunoglobulin heavy variable 5-15 [Source:MGI Symbol;Acc:MGI:4439812]	19.197	4.26283	0.00216604	1	yes	up	0	0	0	0	0	0	2.68	0.82	0	1.49	1.12	1.14	0	1.20833
ENSMUSG00000068263	Efcc1	EF hand and coiled-coil domain containing 1 [Source:MGI Symbol;Acc:MGI:3611451]	2.076	1.05362	0.00278555	1	yes	up	0.29	0.29	0.29	1.14	0.16	0.23	1.26	0.58	0.91	0.61	0.37	0.48	0.4	0.701667
ENSMUSG00000108356	9130221F21Rik	RIKEN cDNA 9130221F21 gene [Source:MGI Symbol;Acc:MGI:4840488]	0.03	-5.03889	0.00278907	1	yes	down	0.08	5.76	0.06	0.16	0	0.08	0.04	0.03	0.06	0.02	0.01	0	1.02333	0.0266667
ENSMUSG00000076934	Iglv1	immunoglobulin lambda variable 1 [Source:MGI Symbol;Acc:MGI:96530]	3.023	1.59595	0.00281426	1	yes	up	135.01	73.54	108.36	167.47	147.06	176.38	159.47	327.11	66.07	329.6	356.8	936.92	134.637	362.662
ENSMUSG00000091971	Hspa1a	heat shock protein 1A [Source:MGI Symbol;Acc:MGI:96244]	0.245	-2.03198	0.00291931	1	yes	down	417.91	258.86	195.42	91.87	277.44	33.81	68.53	27.25	8.51	106.64	71.59	28.94	212.552	51.91
ENSMUSG00000076536	Igkv4-86	immunoglobulin kappa variable 4-86 [Source:MGI Symbol;Acc:MGI:2685305]	0.121	-3.05273	0.00301832	1	yes	down	9.36	3.25	18.27	2.38	1.16	0.68	1.29	0.47	0	1.59	0	0.63	5.85	0.663333
ENSMUSG00000069515	Lyz1	lysozyme 1 [Source:MGI Symbol;Acc:MGI:96902]	0.393	-1.34869	0.00348666	1	yes	down	12.07	6.06	2.84	9.01	7.42	11.62	5.01	2.63	1.63	2.79	5.54	1.12	8.17	3.12
ENSMUSG00000089943	Ugt1a5	UDP glucuronosyltransferase 1 family, polypeptide A5 [Source:MGI Symbol;Acc:MGI:3032634]	0.326	-1.61532	0.0037992	1	yes	down	4.24	2.21	0.67	5.86	3.52	1.24	1.85	1.1	0.7	1.02	0.71	0.31	2.95667	0.948333
ENSMUSG00000088246	Gm25911	predicted gene, 25911 [Source:MGI Symbol;Acc:MGI:5455688]	5.709	2.5133	0.00384027	1	yes	up	0	0	5.48	3.93	3.77	0	3.82	18.28	5.4	11.84	25.19	8.54	2.19667	12.1783
ENSMUSG00000051354	Samd3	sterile alpha motif domain containing 3 [Source:MGI Symbol;Acc:MGI:2685469]	2.9	1.5361	0.00390844	1	yes	up	0.16	0.07	0.04	0.11	0.03	0.12	0.28	0.24	0.36	0.16	0.25	0.21	0.0883333	0.25
ENSMUSG00000070526	Peg12	paternally expressed 12 [Source:MGI Symbol;Acc:MGI:1351637]	0.288	-1.79459	0.00398047	1	yes	down	0.12	0.1	0.12	0.17	0.21	0.1	0.02	0.05	0.05	0.04	0	0.05	0.136667	0.035
ENSMUSG00000086356	Gm13441	predicted gene 13441 [Source:MGI Symbol;Acc:MGI:3649406]	0.036	-4.77616	0.00398316	1	yes	down	0.2	0.49	0.13	0.38	0	0	0	0	0	0	0	0	0.2	0
ENSMUSG00000092511	Gm20547	predicted gene 20547 [Source:MGI Symbol;Acc:MGI:5142012]	0.012	-6.35194	0.0039987	1	yes	down	0.35	0	0	0.19	0	0.28	0	0	0	0	0	0	0.136667	0
ENSMUSG00000028023	Pitx2	paired-like homeodomain transcription factor 2 [Source:MGI Symbol;Acc:MGI:109340]	0.007	-7.24518	0.00401211	1	yes	down	0	58.12	0	0	0	0	0	0	0.18	0	0	0.3	9.68667	0.08
ENSMUSG00000096461	Igkv14-130	immunoglobulin kappa variable 14-130 [Source:MGI Symbol;Acc:MGI:3645770]	0.012	-6.3618	0.00407124	1	yes	down	0.7	0	0	130.24	0	0.6	1.15	0	0	0	0	0	21.9233	0.191667
ENSMUSG00000095642	Ighv14-3	immunoglobulin heavy variable V14-3 [Source:MGI Symbol;Acc:MGI:4439764]	0.461	-1.11742	0.00461408	1	yes	down	30.13	18.53	20.7	70.4	41.31	38.04	14.24	15.05	21.9	8.21	25.84	11.49	36.5183	16.1217
ENSMUSG00000066443	Gm10163	predicted pseudogene 10163 [Source:MGI Symbol;Acc:MGI:3704341]	2.065	1.04638	0.0050636	1	yes	up	22.18	32.78	15.16	30.03	12.73	27.79	41.88	83.64	25.5	38.26	42.89	37.61	23.445	44.9633
ENSMUSG00000100701	Gm19587	predicted gene, 19587 [Source:MGI Symbol;Acc:MGI:5011772]	11.482	3.5213	0.00509642	1	yes	up	0	0	0	0	0	0	0.4	0.15	0.49	0.34	0.19	0	0	0.261667
ENSMUSG00000003545	Fosb	FBJ osteosarcoma oncogene B [Source:MGI Symbol;Acc:MGI:95575]	0.364	-1.45813	0.00516543	1	yes	down	17.54	11.63	4.6	14.32	26.8	16.56	12.07	5.81	5.8	2.47	3.65	4.26	15.2417	5.67667
ENSMUSG00000068086	Cyp2d9	cytochrome P450, family 2, subfamily d, polypeptide 9 [Source:MGI Symbol;Acc:MGI:88606]	2.241	1.16388	0.00524185	1	yes	up	18.68	6.36	14.95	8.64	20.47	7.2	15.27	18.05	23.93	31.71	29.91	60.19	12.7167	29.8433
ENSMUSG00000073608	Gal3st2c	galactose-3-O-sulfotransferase 2C [Source:MGI Symbol;Acc:MGI:3646771]	0.057	-4.12799	0.0055034	1	yes	down	0.16	30.69	0.23	0.16	0.4	0.52	0.42	0.52	0.25	0.36	0.32	0.11	5.36	0.33
ENSMUSG00000027876	Reg4	regenerating islet-derived family, member 4 [Source:MGI Symbol;Acc:MGI:1914959]	0.093	-3.42741	0.005657	1	yes	down	24.29	1431.51	14.21	36.76	23.11	43.9	41.57	35.17	18.1	15.16	27.32	19.41	262.297	26.1217
ENSMUSG00000081094	Rpl19-ps11	ribosomal protein L19, pseudogene 11 [Source:MGI Symbol;Acc:MGI:3642193]	0.039	-4.69077	0.00569779	1	yes	down	1.49	1.2	0	0.09	0.33	0.05	0	0	0	0	0	0	0.526667	0
ENSMUSG00000106883	Gm34091	predicted gene, 34091 [Source:MGI Symbol;Acc:MGI:5593250]	0.092	-3.43558	0.00577411	1	yes	down	0.36	0.36	0.17	0	0.15	0.17	0	0	0	0	0	0	0.201667	0
ENSMUSG00000025469	Msx3	msh homeobox 3 [Source:MGI Symbol;Acc:MGI:106587]	0.096	-3.37962	0.00592806	1	yes	down	0.03	0	0.03	0.09	0.03	0.03	0	0	0	0	0	0	0.035	0
ENSMUSG00000105053	Gm43064	predicted gene 43064 [Source:MGI Symbol;Acc:MGI:5663201]	0.025	-5.32565	0.00598733	1	yes	down	0.16	0	0	0	0.22	0.17	0	0	0	0	0	0	0.0916667	0
ENSMUSG00000113796	Gm36426	predicted gene, 36426 [Source:MGI Symbol;Acc:MGI:5595585]	3.721	1.89584	0.00601424	1	yes	up	0.12	0	0.07	0.07	0.06	0	0.26	0.26	0.21	0.22	0.1	0.22	0.0533333	0.211667
ENSMUSG00000112751	Gm48084	predicted gene, 48084 [Source:MGI Symbol;Acc:MGI:6097423]	8.468	3.0821	0.00605291	1	yes	up	0	0	0	0	0.02	0	0	0.18	0.23	0.08	0.16	0	0.00333333	0.108333
ENSMUSG00000062553	Olfr709-ps1	olfactory receptor 709, pseudogene 1 [Source:MGI Symbol;Acc:MGI:3030543]	10.487	3.39056	0.00605552	1	yes	up	0	0	0	0	0.01	0	0	0.04	0.09	0.04	0	0.03	0.00166667	0.0333333
ENSMUSG00000095675	Ccl21b	chemokine (C-C motif) ligand 21B (leucine) [Source:MGI Symbol;Acc:MGI:1349182]	0.004	-8.13298	0.00615939	1	yes	down	0	0	9.38	10.6	0	0	0	0	0	0	0	0	3.33	0
ENSMUSG00000096596	Gm10591	predicted gene 10591 [Source:MGI Symbol;Acc:MGI:3711256]	0.004	-8.13298	0.00615939	1	yes	down	0	0	9.38	10.6	0	0	0	0	0	0	0	0	3.33	0
ENSMUSG00000018405	Mrm1	mitochondrial rRNA methyltransferase 1 [Source:MGI Symbol;Acc:MGI:2443470]	0.221	-2.17539	0.00624172	1	yes	down	0.66	14.24	1.39	0.92	1.3	0.41	0.2	7.33	0.24	0.67	0.75	0.19	3.15333	1.56333
ENSMUSG00000104078	Gm37023	predicted gene, 37023 [Source:MGI Symbol;Acc:MGI:5610251]	0.095	-3.39653	0.00627813	1	yes	down	0	0.03	0.03	0.03	0.02	0.08	0	0	0	0	0	0	0.0316667	0
ENSMUSG00000096580	Igkv1-132	immunoglobulin kappa variable 1-132 [Source:MGI Symbol;Acc:MGI:3648800]	65.36	6.03033	0.00640003	1	yes	up	1.26	0	0	0	0	0.56	0	104.95	0	0	0	0	0.303333	17.4917
ENSMUSG00000095682	Igkv3-1	immunoglobulin kappa variable 3-1 [Source:MGI Symbol;Acc:MGI:1330851]	0.071	-3.81099	0.00640693	1	yes	down	12.91	0	92.83	8.85	0.49	1.14	0	0	2.16	3.22	2.08	0	19.37	1.24333
ENSMUSG00000001021	S100a3	S100 calcium binding protein A3 [Source:MGI Symbol;Acc:MGI:1338849]	9.681	3.27509	0.00641609	1	yes	up	0	0	0	0	0.2	0	0.63	0.29	0	0.53	0.35	0	0.0333333	0.3
ENSMUSG00000026073	Il1r2	interleukin 1 receptor, type II [Source:MGI Symbol;Acc:MGI:96546]	0.384	-1.37986	0.00646913	1	yes	down	0.46	1.3	0.85	0.73	0.85	1.29	0.2	0.37	0.08	0.67	0.46	0.24	0.913333	0.336667
ENSMUSG00000086451	4933431K23Rik	RIKEN cDNA 4933431K23 gene [Source:MGI Symbol;Acc:MGI:1921725]	0.109	-3.19287	0.00650679	1	yes	down	0	0.03	0.04	0.02	0.06	0.02	0	0	0	0	0	0	0.0283333	0
ENSMUSG00000108691	Gm45226	predicted gene 45226 [Source:MGI Symbol;Acc:MGI:5753802]	10.236	3.35557	0.00669624	1	yes	up	0	0	0	0	0	0	2.27	0.76	3.22	0.96	1.1	0	0	1.385
ENSMUSG00000044757	Gm6430	predicted gene 6430 [Source:MGI Symbol;Acc:MGI:3648857]	15.658	3.96882	0.00683032	1	yes	up	0	0	0	0	0	0	0.22	0.09	0	0.16	0	0.12	0	0.0983333
ENSMUSG00000099021	Rn7s1	7S RNA 1 [Source:MGI Symbol;Acc:MGI:97950]	2.788	1.47935	0.00683068	1	yes	up	168.26	134.04	276.99	188.18	358.1	161.48	149.99	511.29	345.32	332.05	1663.36	306.89	214.508	551.483
ENSMUSG00000099250	Rn7s2	7S RNA 2 [Source:MGI Symbol;Acc:MGI:97953]	2.788	1.47935	0.00683068	1	yes	up	168.26	134.04	276.99	188.18	358.1	161.48	149.99	511.29	345.32	332.05	1663.36	306.89	214.508	551.483
ENSMUSG00000102349	Gm37376	predicted gene, 37376 [Source:MGI Symbol;Acc:MGI:5610604]	44.029	5.46039	0.00700648	1	yes	up	0	0	0	0	0	0	1.43	4.38	0	2.45	0	0	0	1.37667
ENSMUSG00000093734	Gm25082	predicted gene, 25082 [Source:MGI Symbol;Acc:MGI:5454859]	10.451	3.38563	0.00710297	1	yes	up	0	0	0	0	0	0	3.55	0	5.19	1.58	2.83	1.13	0	2.38
ENSMUSG00000114905	Gm48113	predicted gene, 48113 [Source:MGI Symbol;Acc:MGI:6097466]	0.025	-5.30609	0.00721171	1	yes	down	0	0	0.21	0	0.82	0.99	0	0	0	0	0	0	0.336667	0
ENSMUSG00000106892	Gm42791	predicted gene 42791 [Source:MGI Symbol;Acc:MGI:5662928]	0.099	-3.33275	0.00727415	1	yes	down	0	0.07	0.42	0	0.37	0	0.01	0	0	0	0	0	0.143333	0.00166667
ENSMUSG00000086041	Gm12869	predicted gene 12869 [Source:MGI Symbol;Acc:MGI:3649409]	6.382	2.67406	0.00729034	1	yes	up	0	0.73	0	0	0	0	2.48	0.86	0.83	1.05	0.59	0.6	0.121667	1.06833
ENSMUSG00000076463	Trbv3	T cell receptor beta, variable 3 [Source:MGI Symbol;Acc:MGI:98590]	0.151	-2.72844	0.00732337	1	yes	down	1	0.33	0.6	2.98	6.78	0.3	0.3	0.64	0	0.25	0.28	0	1.99833	0.245
ENSMUSG00000023176	Cpn2	carboxypeptidase N, polypeptide 2 [Source:MGI Symbol;Acc:MGI:1919006]	21.078	4.39764	0.00737446	1	yes	up	0.01	0	0.01	0	0	0	0	0	0.06	0.01	0.01	0.68	0.00333333	0.126667
ENSMUSG00000087338	Scpep1os	serine carboxypeptidase 1, opposite strand [Source:MGI Symbol;Acc:MGI:1921171]	7.284	2.86475	0.00738044	1	yes	up	0	0	0	0.1	0	0	0.32	0	0.24	0.26	0.11	0.31	0.0166667	0.206667
ENSMUSG00000105204	Gm43738	predicted gene 43738 [Source:MGI Symbol;Acc:MGI:5663875]	2.161	1.11165	0.00751907	1	yes	up	1.93	0.67	1.38	1.68	1.14	2.25	1.88	2.22	5.49	1.39	2.08	6.56	1.50833	3.27
ENSMUSG00000032530	Lyzl4	lysozyme-like 4 [Source:MGI Symbol;Acc:MGI:1916282]	3.327	1.73441	0.00752667	1	yes	up	0.62	0.34	0.24	0.24	0.07	0	0.82	1.35	0.82	1.31	0.55	0.36	0.251667	0.868333
ENSMUSG00000045968	Teddm2	transmembrane epididymal family member 2 [Source:MGI Symbol;Acc:MGI:1923273]	2.352	1.2341	0.00759727	1	yes	up	0.02	0.08	0.17	0.18	0.15	0.18	0.22	0.26	0.36	0.46	0.2	0.29	0.13	0.298333
ENSMUSG00000097416	Gm26670	predicted gene, 26670 [Source:MGI Symbol;Acc:MGI:5477164]	3.058	1.61258	0.00764721	1	yes	up	1.54	0.02	0.75	1.95	0.02	0.71	2.08	0.18	0.89	1.18	0.74	0.3	0.831667	0.895
ENSMUSG00000048938	Nr1h5	nuclear receptor subfamily 1, group H, member 5 [Source:MGI Symbol;Acc:MGI:3026618]	0.38	-1.39741	0.00767023	1	yes	down	0.21	0.12	0.19	0.15	0.27	0.18	0.07	0.05	0.16	0.02	0.26	0.04	0.186667	0.1
ENSMUSG00000076555	Igkv4-57-1	immunoglobulin kappa variable 4-57-1 [Source:MGI Symbol;Acc:MGI:2686264]	0.191	-2.38722	0.00778811	1	yes	down	65.36	16.9	12.92	5.45	60.25	50.02	11.73	5.85	0	16.05	0	2.38	35.15	6.00167
ENSMUSG00000117486	Gm30938	predicted gene, 30938 [Source:MGI Symbol;Acc:MGI:5590097]	6.672	2.73808	0.00783537	1	yes	up	0	0	1.1	0	0	0	0.2	0.59	3.54	0.33	0.19	1.43	0.183333	1.04667
ENSMUSG00000053049	Gm15413	predicted gene 15413 [Source:MGI Symbol;Acc:MGI:3642665]	3.501	1.80794	0.00806184	1	yes	up	0.04	0.04	0.07	0.03	0	0.03	0.07	0.16	0.23	0.11	0.06	0.13	0.035	0.126667
ENSMUSG00000103694	Gm37530	predicted gene, 37530 [Source:MGI Symbol;Acc:MGI:5610758]	3.637	1.86273	0.00826382	1	yes	up	0	0	0.04	0.02	0.01	0.02	0.06	0.04	0.1	0.04	0.06	0.05	0.015	0.0583333
ENSMUSG00000099917	Vmn1r215	vomeronasal 1 receptor 215 [Source:MGI Symbol;Acc:MGI:2159687]	0.06	-4.0664	0.00854085	1	yes	down	0.05	0.12	0	0.02	0	0.07	0	0	0	0	0	0	0.0433333	0
ENSMUSG00000064246	Chil1	chitinase-like 1 [Source:MGI Symbol;Acc:MGI:1340899]	2.395	1.25975	0.00864913	1	yes	up	0.78	0.14	0.99	0.53	0.42	0.47	0.66	0.73	1.48	2.57	0.56	1.48	0.555	1.24667
ENSMUSG00000116702	Gm6553	predicted gene 6553 [Source:MGI Symbol;Acc:MGI:3649067]	14.13	3.82071	0.00878494	1	yes	up	0	0	0	0	0	0	0	0.06	0	0.25	0.15	0.28	0	0.123333
ENSMUSG00000038067	Csf3	colony stimulating factor 3 (granulocyte) [Source:MGI Symbol;Acc:MGI:1339751]	0.086	-3.54561	0.00886268	1	yes	down	0	0	0.1	0.15	0.04	0.1	0	0	0	0	0	0	0.065	0
ENSMUSG00000088088	Rmrp	RNA component of mitochondrial RNAase P [Source:MGI Symbol;Acc:MGI:97937]	2.839	1.50522	0.00894414	1	yes	up	45.12	16.83	43.13	27.91	72.75	37.51	32.93	72.53	72.61	54.17	325.87	84.85	40.5417	107.16
ENSMUSG00000066315	Gm12918	predicted gene 12918 [Source:MGI Symbol;Acc:MGI:3652005]	0.006	-7.4166	0.00896733	1	yes	down	0	0	0	17.31	2.17	0	0	0	0	0	0	0	3.24667	0
ENSMUSG00000079343	C1s2	complement component 1, s subcomponent 2 [Source:MGI Symbol;Acc:MGI:3644269]	0.139	-2.84347	0.00898745	1	yes	down	0.05	0.1	0.02	0.05	0	0.05	0	0	0	0	0.02	0	0.045	0.00333333
ENSMUSG00000043383	Olfr1342	olfactory receptor 1342 [Source:MGI Symbol;Acc:MGI:3031176]	0.085	-3.55693	0.00908429	1	yes	down	0.02	0	0	0.15	0.03	0.07	0	0	0	0	0	0	0.045	0
ENSMUSG00000086746	Gm15222	predicted gene 15222 [Source:MGI Symbol;Acc:MGI:3705297]	2.088	1.06221	0.00908614	1	yes	up	0.29	0.12	0.42	0.31	0.3	0.41	0.66	0.38	0.66	0.75	2.2	0.88	0.308333	0.921667
ENSMUSG00000118377	Gm9276	predicted gene 9276 [Source:MGI Symbol;Acc:MGI:3643073]	14.242	3.83212	0.00915373	1	yes	up	0	0	0	0	0	0	0.15	0	0.17	0.13	0.05	0	0	0.0833333
ENSMUSG00000095866	Ighv2-4	immunoglobulin heavy variable V2-4 [Source:MGI Symbol;Acc:MGI:3643263]	0.043	-4.54366	0.00916404	1	yes	down	24.51	0.69	0	0.6	0	0	0	0	0	0.5	0	0	4.3	0.0833333
ENSMUSG00000097288	Gm2155	predicted gene 2155 [Source:MGI Symbol;Acc:MGI:3780324]	14.4	3.84803	0.00921854	1	yes	up	0	0	0	0	0	0	0	0.08	0.15	0.03	0	0.07	0	0.055
ENSMUSG00000082414	Gm13303	predicted gene 13303 [Source:MGI Symbol;Acc:MGI:3705775]	16.369	4.03285	0.00931457	1	yes	up	0	0	0	0	0	0	0.28	0	0.11	0.08	0	0.06	0	0.0883333
ENSMUSG00000087670	9530036M11Rik	RIKEN cDNA 9530036M11 gene [Source:MGI Symbol;Acc:MGI:1925866]	3.996	1.9986	0.00931531	1	yes	up	0	0.03	0.16	0.16	0.03	0.1	0.03	0.17	0.74	0.22	0.3	0.55	0.08	0.335
ENSMUSG00000000766	Oprm1	opioid receptor, mu 1 [Source:MGI Symbol;Acc:MGI:97441]	7.767	2.95727	0.00940577	1	yes	up	0	0	0	0.06	0	0	0.22	0.04	0.15	0.08	0.04	0	0.01	0.0883333
ENSMUSG00000076591	Igkv8-16	immunoglobulin kappa variable 8-16 [Source:MGI Symbol;Acc:MGI:1330843]	37.774	5.23933	0.00943225	1	yes	up	1.64	0	0.48	0	0	0	82.74	0.33	0	0	0	0	0.353333	13.845
ENSMUSG00000102158	Gm34342	predicted gene, 34342 [Source:MGI Symbol;Acc:MGI:5593501]	12.498	3.64361	0.00943629	1	yes	up	0	0	0	0	0	0	0.67	0.93	0	1.71	0	1.96	0	0.878333
ENSMUSG00000089842	Pitpnm2os2	phosphatidylinositol transfer protein, membrane-associated 2, opposite strand 2 [Source:MGI Symbol;Acc:MGI:3840147]	13.088	3.71015	0.00948992	1	yes	up	0	0	0	0	0	0	0.05	0	0.23	0	0.05	0.08	0	0.0683333
ENSMUSG00000117003	Gm49937	predicted gene, 49937 [Source:MGI Symbol;Acc:MGI:6270649]	3.12	1.64146	0.00960045	1	yes	up	0.02	0.02	0.04	0.02	0.06	0.02	0.11	0.05	0.28	0.06	0.06	0.11	0.03	0.111667
ENSMUSG00000038418	Egr1	early growth response 1 [Source:MGI Symbol;Acc:MGI:95295]	0.401	-1.31732	0.00985802	1	yes	down	78.34	71.96	9.32	70.71	175.09	38.71	48.48	24.69	30.04	25.59	24.86	26.17	74.0217	29.9717
ENSMUSG00000095923	Ighv1-37	immunoglobulin heavy variable 1-37 [Source:MGI Symbol;Acc:MGI:4439640]	0.026	-5.25912	0.00987564	1	yes	down	3.52	11.58	0	0	0	1.84	0	0	0	0	0	0	2.82333	0
ENSMUSG00000073415	Gm10501	predicted gene 10501 [Source:MGI Symbol;Acc:MGI:3704476]	4.031	2.0113	0.00992257	1	yes	up	0	0	0	0.26	0.21	0.36	0.76	0.75	0.54	0.34	0.46	0.49	0.138333	0.556667
ENSMUSG00000079497	Gm13420	predicted gene 13420 [Source:MGI Symbol;Acc:MGI:3649917]	3.818	1.93281	0.00995319	1	yes	up	0	0	0.07	0.27	0.06	0.07	0.14	0.41	0.39	0.34	0.25	0.34	0.0783333	0.311667
ENSMUSG00000072673	Gm10392	predicted gene 10392 [Source:MGI Symbol;Acc:MGI:3704377]	0.121	-3.05063	0.00999956	1	yes	down	0	0	0.1	0.26	0.17	0.14	0	0.05	0	0	0	0	0.111667	0.00833333
ENSMUSG00000107083	Gm43313	predicted gene 43313 [Source:MGI Symbol;Acc:MGI:5663450]	2.456	1.29607	0.0100426	1	yes	up	0.21	0.06	0.08	0.14	0.17	0.23	0.14	0.24	0.29	0.38	0.43	0.74	0.148333	0.37
ENSMUSG00000056091	St3gal5	ST3 beta-galactoside alpha-2,3-sialyltransferase 5 [Source:MGI Symbol;Acc:MGI:1339963]	0.186	-2.43011	0.0101598	1	yes	down	3.5	46.22	0.94	2.51	1.76	3.72	2.98	1.89	2.06	1.68	2.73	0.63	9.775	1.995
ENSMUSG00000085990	Gm16731	predicted gene, 16731 [Source:MGI Symbol;Acc:MGI:4439655]	0.394	-1.34261	0.0103006	1	yes	down	0.28	0.64	0.69	0.53	1.21	0.62	0.09	0.19	0.31	0.36	0.32	0.26	0.661667	0.255
ENSMUSG00000074149	Gm10634	predicted gene 10634 [Source:MGI Symbol;Acc:MGI:3641833]	0.077	-3.69922	0.01037	1	yes	down	0.03	0	0	0.05	0.11	0.03	0	0	0	0	0	0	0.0366667	0
ENSMUSG00000083596	Rpl21-ps15	ribosomal protein L21, pseudogene 15 [Source:MGI Symbol;Acc:MGI:3705426]	2.093	1.06543	0.0103837	1	yes	up	7.66	8.17	9.32	27.98	19.07	10.78	28.51	47.81	20.64	29.11	17.65	19.45	13.83	27.195
ENSMUSG00000104148	Pcdha2	protocadherin alpha 2 [Source:MGI Symbol;Acc:MGI:2681880]	6.271	2.64876	0.0103848	1	yes	up	0	0.04	0	0	0.02	0	0	0.07	0.18	0.06	0.05	0.07	0.01	0.0716667
ENSMUSG00000026934	Lhx3	LIM homeobox protein 3 [Source:MGI Symbol;Acc:MGI:102673]	0.062	-4.00105	0.0104047	1	yes	down	0	2.82	0	0.13	0	0.2	0.03	0	0.08	0	0.46	0.03	0.525	0.1
ENSMUSG00000052270	Fpr2	formyl peptide receptor 2 [Source:MGI Symbol;Acc:MGI:1278319]	4.184	2.06476	0.010556	1	yes	up	0.2	0.1	0.13	0	0.16	0	0.28	0.16	0.11	0.32	0.82	0.58	0.0983333	0.378333
ENSMUSG00000095348	Gm3892	predicted gene 3892 [Source:MGI Symbol;Acc:MGI:3782065]	9.148	3.19351	0.0108376	1	yes	up	0	0.01	0.08	0	0	0	0	0.07	0.33	0.15	0.05	0	0.015	0.1
ENSMUSG00000112135	Gm9029	predicted gene 9029 [Source:MGI Symbol;Acc:MGI:3646678]	7.857	2.97389	0.0108871	1	yes	up	0.03	0.03	0	0	0	0	0.03	0	0.24	0.22	0.12	0	0.01	0.101667
ENSMUSG00000082848	Gm16066	predicted gene 16066 [Source:MGI Symbol;Acc:MGI:3801953]	0.128	-2.96176	0.0108877	1	yes	down	0	0	0.07	0.18	0.16	0	0	0	0.01	0	0	0	0.0683333	0.00166667
ENSMUSG00000117128	Gm49915	predicted gene, 49915 [Source:MGI Symbol;Acc:MGI:6270617]	6.549	2.7113	0.0108978	1	yes	up	0	0.21	0	0	0	0	0	0.43	0.23	0.65	0.29	0.38	0.035	0.33
ENSMUSG00000108142	Gm7498	predicted gene 7498 [Source:MGI Symbol;Acc:MGI:3646544]	14.569	3.86479	0.0109603	1	yes	up	0	0	0	0	0	0	0.14	0	0.4	0.06	0	0.14	0	0.123333
ENSMUSG00000096515	Igkv14-100	immunoglobulin kappa chain variable 14-100 [Source:MGI Symbol;Acc:MGI:4439559]	0.291	-1.78055	0.0110305	1	yes	down	6.13	12.71	31.78	10.47	6.18	10.83	4.02	2.81	1.52	10.64	0.55	0.57	13.0167	3.35167
ENSMUSG00000021620	Acot12	acyl-CoA thioesterase 12 [Source:MGI Symbol;Acc:MGI:1921406]	0.196	-2.34838	0.0112109	1	yes	down	0.15	1.05	0.32	0.14	0.03	0.02	0.09	0.18	0.02	0.05	0.3	0.09	0.285	0.121667
ENSMUSG00000036923	Stox1	storkhead box 1 [Source:MGI Symbol;Acc:MGI:2684909]	2.198	1.13644	0.0113124	1	yes	up	0.11	0.07	0.07	0.19	0.15	0.32	0.32	0.63	0.44	0.29	0.27	0.46	0.151667	0.401667
ENSMUSG00000099663	Gm29201	predicted gene 29201 [Source:MGI Symbol;Acc:MGI:5579907]	0.216	-2.21159	0.0115362	1	yes	down	3.06	0.75	0.34	1.35	1.19	2.08	0.67	0.24	0.84	0	0	0	1.46167	0.291667
ENSMUSG00000084965	Gm13857	predicted gene 13857 [Source:MGI Symbol;Acc:MGI:3649688]	11.62	3.53856	0.0116471	1	yes	up	0	0	0	0	0	0	0	0	0.06	0.02	0.28	0.05	0	0.0683333
ENSMUSG00000100548	Gm29585	predicted gene 29585 [Source:MGI Symbol;Acc:MGI:5580291]	4.985	2.31751	0.0118767	1	yes	up	0	0.39	0.23	0	0	0	0.45	0.43	0.28	0.49	0.43	0.22	0.103333	0.383333
ENSMUSG00000034000	Neu4	sialidase 4 [Source:MGI Symbol;Acc:MGI:2661364]	0.083	-3.59813	0.0119645	1	yes	down	0	0.7	0.04	0.08	0.03	0.01	0	0.03	0	0.01	0	0.01	0.143333	0.00833333
ENSMUSG00000108015	Gm32591	predicted gene, 32591 [Source:MGI Symbol;Acc:MGI:5591750]	11.239	3.49045	0.0119909	1	yes	up	0	0	0	0	0	0	0	0.08	0	0.03	0.03	0.11	0	0.0416667
ENSMUSG00000031073	Fgf15	fibroblast growth factor 15 [Source:MGI Symbol;Acc:MGI:1096383]	0.07	-3.83344	0.0120771	1	yes	down	4.47	0	0	1.39	0	0.11	0.41	0.03	0	0	0.2	0	0.995	0.106667
ENSMUSG00000108112	Gm45193	predicted gene 45193 [Source:MGI Symbol;Acc:MGI:5753769]	0.299	-1.74028	0.0121583	1	yes	down	0.65	1.63	1.1	0.23	0.41	0.37	0.35	0.27	0.12	0.36	0.16	0	0.731667	0.21
ENSMUSG00000090812	Samd15	sterile alpha motif domain containing 15 [Source:MGI Symbol;Acc:MGI:2685109]	6.644	2.73201	0.0122261	1	yes	up	0	0	0.29	0	0	0	0.03	0.28	0	0.23	0.55	0.74	0.0483333	0.305
ENSMUSG00000098893	Gm17828	predicted gene, 17828 [Source:MGI Symbol;Acc:MGI:5010013]	0.056	-4.16647	0.0123029	1	yes	down	0	0.27	0.41	0	0	0.64	0	0	0	0	0	0	0.22	0
ENSMUSG00000001865	Cpa3	carboxypeptidase A3, mast cell [Source:MGI Symbol;Acc:MGI:88479]	3.041	1.60469	0.0124083	1	yes	up	0.1	0.1	0	0.05	0.12	0.14	0.19	0.18	0.67	0.48	0.18	0.19	0.085	0.315
ENSMUSG00000096670	Ighv2-6	immunoglobulin heavy variable 2-6 [Source:MGI Symbol;Acc:MGI:4439518]	0.05	-4.30986	0.0124236	1	yes	down	92.44	0	0	0.6	3.17	0	0.59	0	0	2.98	0	0	16.035	0.595
ENSMUSG00000064213	Defa24	defensin, alpha, 24 [Source:MGI Symbol;Acc:MGI:3630383]	0.013	-6.25187	0.0124683	1	yes	down	2.88	0	0	17.95	0	0	0	0	0	0	0	0	3.47167	0
ENSMUSG00000076569	Igkv5-39	immunoglobulin kappa variable 5-39 [Source:MGI Symbol;Acc:MGI:2686255]	3.185	1.67124	0.0126992	1	yes	up	27.29	13.43	16.15	10.75	7.18	26.34	22.16	21.9	5.45	46.07	40.3	166.94	16.8567	50.47
ENSMUSG00000085236	2610206C17Rik	RIKEN cDNA 2610206C17 gene [Source:MGI Symbol;Acc:MGI:1919745]	0.389	-1.36043	0.012773	1	yes	down	0.25	0.2	0.23	0.08	0.1	0.24	0.08	0.06	0.09	0.03	0.07	0.08	0.183333	0.0683333
ENSMUSG00000085448	Gm13963	predicted gene 13963 [Source:MGI Symbol;Acc:MGI:3650832]	5.147	2.36368	0.0127787	1	yes	up	0	0	0.09	0	0.08	0	0.09	0.07	0.1	0.45	0.25	0.18	0.0283333	0.19
ENSMUSG00000006457	Actn3	actinin alpha 3 [Source:MGI Symbol;Acc:MGI:99678]	2.451	1.29338	0.0127865	1	yes	up	0.04	0.17	0.11	0.18	0.02	0.04	0.56	0.43	0.31	0.19	0.12	0.17	0.0933333	0.296667
ENSMUSG00000074452	Pate2	prostate and testis expressed 2 [Source:MGI Symbol;Acc:MGI:2685692]	0.167	-2.57816	0.0128129	1	yes	down	0	0.26	0.2	0.17	0.03	0.09	0	0	0	0.08	0	0.03	0.125	0.0183333
ENSMUSG00000079168	Cd209g	CD209g antigen [Source:MGI Symbol;Acc:MGI:1917442]	0.319	-1.64952	0.0128411	1	yes	down	0.57	0.88	0.14	0.44	0.07	0.52	0.08	0.27	0.04	0.06	0.15	0.12	0.436667	0.12
ENSMUSG00000096256	Gm21093	predicted gene, 21093 [Source:MGI Symbol;Acc:MGI:5434448]	10.428	3.38243	0.0128767	1	yes	up	0.02	0	0	0.02	0	0	0	0	0.28	0	0.12	0.1	0.00666667	0.0833333
ENSMUSG00000090877	Hspa1b	heat shock protein 1B [Source:MGI Symbol;Acc:MGI:99517]	0.315	-1.66881	0.0130231	1	yes	down	638.95	569.81	449.93	140.73	416.02	61.8	149.81	47.23	22.01	298.83	140.45	59.73	379.54	119.677
ENSMUSG00000117763	9830166K06Rik	RIKEN cDNA 9830166K06 gene [Source:MGI Symbol;Acc:MGI:3028064]	5.877	2.55508	0.0130742	1	yes	up	0.02	0	0	0.02	0	0	0	0.02	0.08	0.08	0.08	0.09	0.00666667	0.0583333
ENSMUSG00000076281	Gm24270	predicted gene, 24270 [Source:MGI Symbol;Acc:MGI:5454047]	2.433	1.28247	0.013129	1	yes	up	22.58	29.86	54.77	45.22	147.12	57.88	38.41	192.79	84.75	87.63	442.39	85.02	59.5717	155.165
ENSMUSG00000050150	Slc9b1	solute carrier family 9, subfamily B (NHA1, cation proton antiporter 1), member 1 [Source:MGI Symbol;Acc:MGI:1921696]	0.252	-1.9867	0.0132446	1	yes	down	0.16	0.15	0.19	0.29	0.23	0.15	0	0	0.26	0.23	0.03	0	0.195	0.0866667
ENSMUSG00000064193	Gm4735	predicted gene 4735 [Source:MGI Symbol;Acc:MGI:3645521]	0.049	-4.34751	0.0133015	1	yes	down	0	0.44	0	0.1	0.19	0	0	0	0	0	0	0	0.121667	0
ENSMUSG00000097486	Gm17733	predicted gene, 17733 [Source:MGI Symbol;Acc:MGI:4937367]	11.547	3.5294	0.013592	1	yes	up	0	0	0	0	0	0	0.29	0.11	0.08	0	0	0.07	0	0.0916667
ENSMUSG00000079015	Serpina1c	serine (or cysteine) peptidase inhibitor, clade A, member 1C [Source:MGI Symbol;Acc:MGI:891969]	0.053	-4.25009	0.013654	1	yes	down	0.41	0	0	0.23	0	0.06	0	0	0	0	0	0	0.116667	0
ENSMUSG00000042118	Bhmt2	betaine-homocysteine methyltransferase 2 [Source:MGI Symbol;Acc:MGI:1891379]	2.882	1.52704	0.0136795	1	yes	up	0.08	0.05	0.08	0.03	0.13	0.03	0.23	0.14	0.03	0.28	0.29	0.2	0.0666667	0.195
ENSMUSG00000090104	Slmapos2	sarcolemma associated protein, opposite strand transcript 2 [Source:MGI Symbol;Acc:MGI:3801907]	11.615	3.53797	0.0138848	1	yes	up	0	0	0	0	0	0	0	0	0.13	0.05	0.03	0.03	0	0.04
ENSMUSG00000100022	Gm29590	predicted gene 29590 [Source:MGI Symbol;Acc:MGI:5580296]	0.286	-1.8077	0.0139617	1	yes	down	0.41	0.14	0.13	0.32	0.28	0.51	0.13	0.04	0.15	0.05	0.17	0	0.298333	0.09
ENSMUSG00000094525	Trbv12-2	T cell receptor beta, variable 12-2 [Source:MGI Symbol;Acc:MGI:98601]	0.05	-4.31583	0.0141066	1	yes	down	0	0.51	0	0	1.6	4.2	0	0	0	0	0	0	1.05167	0
ENSMUSG00000114098	Gm40660	predicted gene, 40660 [Source:MGI Symbol;Acc:MGI:5623545]	0.106	-3.23131	0.0141941	1	yes	down	0.03	0.05	0.02	0	0	0.05	0	0	0	0	0	0	0.025	0
ENSMUSG00000063458	Lrmda	leucine rich melanocyte differentiation associated [Source:MGI Symbol;Acc:MGI:1923883]	2.735	1.45156	0.0141954	1	yes	up	0.39	0	0.35	0.66	0.15	0.12	0.96	1.08	0.7	1.71	0.83	0.58	0.278333	0.976667
ENSMUSG00000106424	Gm34866	predicted gene, 34866 [Source:MGI Symbol;Acc:MGI:5594025]	11.763	3.55613	0.0141975	1	yes	up	0	0	0	0	0	0	0.45	0.17	1.1	0	0	0.22	0	0.323333
ENSMUSG00000106078	Gm43697	predicted gene 43697 [Source:MGI Symbol;Acc:MGI:5663834]	0.003	-8.1944	0.0142651	1	yes	down	0	4.67	0	0	0	0	0	0	0	0	0	0	0.778333	0
ENSMUSG00000114184	Gm7143	predicted gene 7143 [Source:MGI Symbol;Acc:MGI:3646528]	5.179	2.37255	0.0144869	1	yes	up	0.26	0.22	0	0	0.16	0	0.99	0.95	0.41	0.89	0	0.23	0.106667	0.578333
ENSMUSG00000084999	Gm15839	predicted gene 15839 [Source:MGI Symbol;Acc:MGI:3801729]	8.589	3.10256	0.0146156	1	yes	up	0	0	0	0	0	0	0.16	0.22	0	0.27	0.15	0	0	0.133333
ENSMUSG00000093815	Gm26444	predicted gene, 26444 [Source:MGI Symbol;Acc:MGI:5456221]	10.771	3.42914	0.0148224	1	yes	up	6.77	0	22.73	40.26	0	0	1.61	50.44	0	30.42	750.14	16.61	11.6267	141.537
ENSMUSG00000047619	Ddi1	DNA-damage inducible 1 [Source:MGI Symbol;Acc:MGI:1919079]	8.695	3.12024	0.0148239	1	yes	up	0	0	0	0	0	0	0	0.01	0	0.01	0.02	0.01	0	0.00833333
ENSMUSG00000116764	Gm49748	predicted gene, 49748 [Source:MGI Symbol;Acc:MGI:6215242]	0.124	-3.01114	0.0148449	1	yes	down	0.28	0	0	0.58	0.44	0.49	0	0	0	0	0	0	0.298333	0
ENSMUSG00000115278	Gm34150	predicted gene, 34150 [Source:MGI Symbol;Acc:MGI:5593309]	0.109	-3.19525	0.0149232	1	yes	down	0.84	0.82	0.71	0	1.88	0	0	0	0	0	0	0	0.708333	0
ENSMUSG00000114389	Gm47734	predicted gene, 47734 [Source:MGI Symbol;Acc:MGI:6096872]	10.369	3.37414	0.0149243	1	yes	up	0	0	0	0	0	0	0.42	0.15	0.77	0	0.2	0	0	0.256667
ENSMUSG00000095416	Ighv1-12	immunoglobulin heavy variable V1-12 [Source:MGI Symbol;Acc:MGI:3646284]	4.864	2.28208	0.0149552	1	yes	up	2.86	4.58	16.77	0.9	7.54	1.85	19.12	73.39	0	10.54	13.09	28.55	5.75	24.115
ENSMUSG00000116207	Nnt	nicotinamide nucleotide transhydrogenase [Source:MGI Symbol;Acc:MGI:109279]	25.889	4.69429	0.0149633	1	yes	up	0	0	0	0	0	0.04	0	1.23	0	0	0	0	0.00666667	0.205
ENSMUSG00000047347	Tdg-ps	thymine DNA glycosylase, pseudogene [Source:MGI Symbol;Acc:MGI:3645587]	0.105	-3.25556	0.014987	1	yes	down	0	0.02	0	0	0.13	0.01	0	0	0	0	0	0	0.0266667	0
ENSMUSG00000066592	Gm7589	predicted gene 7589 [Source:MGI Symbol;Acc:MGI:3644073]	8.749	3.12917	0.0150327	1	yes	up	0	0	0	0	0	0	0.42	0.15	0	0.35	0.2	0	0	0.186667
ENSMUSG00000115432	D130009I18Rik	RIKEN cDNA D130009I18 gene [Source:MGI Symbol;Acc:MGI:2443663]	2.038	1.02722	0.0150845	1	yes	up	367.24	327.93	406.59	337.18	1033.46	383.13	372.72	1117.45	720.75	659.65	1754.31	783.01	475.922	901.315
ENSMUSG00000107985	Gm35037	predicted gene, 35037 [Source:MGI Symbol;Acc:MGI:5594196]	0.127	-2.97231	0.0151092	1	yes	down	0.26	0	0.94	0.24	1.44	0	0	0	0	0	0.22	0	0.48	0.0366667
ENSMUSG00000110516	Gm45758	predicted gene 45758 [Source:MGI Symbol;Acc:MGI:5804873]	5.96	2.57522	0.0151519	1	yes	up	0	0	0	0.08	0	0	0.08	0	0.18	0.25	0.07	0.15	0.0133333	0.121667
ENSMUSG00000105499	Igkv3-11	immunoglobulin kappa variable 3-11 [Source:MGI Symbol;Acc:MGI:1330820]	0.146	-2.77805	0.0151595	1	yes	down	3.65	0.51	5.03	0	4.8	0	0.45	0	0	0.75	0	0.44	2.33167	0.273333
ENSMUSG00000109157	Gm44829	predicted gene 44829 [Source:MGI Symbol;Acc:MGI:5753405]	3.452	1.7874	0.0152281	1	yes	up	0.02	0.04	0	0	0.02	0.04	0.04	0.07	0.09	0.06	0.11	0.06	0.02	0.0716667
ENSMUSG00000045102	Poln	DNA polymerase N [Source:MGI Symbol;Acc:MGI:2675617]	0.165	-2.59928	0.0152344	1	yes	down	0.33	0.15	0.02	0.75	0	0.95	0	0.31	0.07	0.02	0.36	0	0.366667	0.126667
ENSMUSG00000044330	Gm9790	predicted gene 9790 [Source:MGI Symbol;Acc:MGI:3704221]	4.914	2.29688	0.0152387	1	yes	up	2.81	1.49	0	0	0	1.47	9.37	2.34	0	4.81	3.75	5.88	0.961667	4.35833
ENSMUSG00000117653	Gm50009	predicted gene, 50009 [Source:MGI Symbol;Acc:MGI:6275295]	3.87	1.95231	0.0153885	1	yes	up	0.06	0	0.11	0.11	0	0.11	0.49	0.08	0.19	0.32	0.41	0.05	0.065	0.256667
ENSMUSG00000112064	Gm47399	predicted gene, 47399 [Source:MGI Symbol;Acc:MGI:6096327]	8.795	3.13673	0.0153967	1	yes	up	0	0	0	0	0	0	0	0.2	0.66	0.45	0.25	0	0	0.26
ENSMUSG00000094766	Trav7-4	T cell receptor alpha variable 7-4 [Source:MGI Symbol;Acc:MGI:3649611]	25.225	4.6568	0.0154255	1	yes	up	0	0	0	0	0	0	0	0	1.5	0	3.69	0.29	0	0.913333
ENSMUSG00000105013	Gm7721	predicted gene 7721 [Source:MGI Symbol;Acc:MGI:3644419]	5.133	2.35985	0.0154666	1	yes	up	0.44	0	0	0	0.18	0	0.4	0.48	0.49	0.34	1.7	0.2	0.103333	0.601667
ENSMUSG00000039488	Cntn5	contactin 5 [Source:MGI Symbol;Acc:MGI:3042287]	3.064	1.61544	0.0155677	1	yes	up	0.08	0.04	0.09	0.11	0	0.03	0.33	0.11	0.21	0.27	0.09	0.06	0.0583333	0.178333
ENSMUSG00000112881	Gm49344	predicted gene, 49344 [Source:MGI Symbol;Acc:MGI:6121539]	0.13	-2.9416	0.015576	1	yes	down	0	0	0.11	0.06	0.05	0.06	0	0	0	0	0	0	0.0466667	0
ENSMUSG00000092374	Gm6623	predicted gene 6623 [Source:MGI Symbol;Acc:MGI:3644901]	5.949	2.57255	0.0155816	1	yes	up	0	0.44	0	0	0	0	0.61	0.15	0.49	1.36	0.38	0.2	0.0733333	0.531667
ENSMUSG00000046881	Olfr374	olfactory receptor 374 [Source:MGI Symbol;Acc:MGI:3030208]	2.681	1.42281	0.0157285	1	yes	up	0.01	0	0.05	0.13	0.05	0.02	0.23	0.16	0.12	0.1	0.15	0.12	0.0433333	0.146667
ENSMUSG00000054006	D630008O14Rik	RIKEN cDNA D630008O14 gene [Source:MGI Symbol;Acc:MGI:3698880]	8.233	3.04146	0.0157917	1	yes	up	0	0	0	0	0	0	0.11	0	0	0.05	0.09	0.1	0	0.0583333
ENSMUSG00000090406	Gm17058	predicted gene 17058 [Source:MGI Symbol;Acc:MGI:4937885]	6.062	2.59969	0.0158437	1	yes	up	0	0	0	0	0	0.09	0.09	0.13	0.4	0	0.08	0.17	0.015	0.145
ENSMUSG00000047014	Catsperb	cation channel sperm associated auxiliary subunit beta [Source:MGI Symbol;Acc:MGI:2443988]	8.882	3.15095	0.0158552	1	yes	up	0	0	0	0	0	0	0.02	0.04	0.04	0	0	0.02	0	0.02
ENSMUSG00000097662	Gm2093	predicted gene 2093 [Source:MGI Symbol;Acc:MGI:3780260]	5.616	2.48951	0.0160625	1	yes	up	0	0	0.02	0	0	0	0	0.04	0.02	0.01	0.03	0.04	0.00333333	0.0233333
ENSMUSG00000078865	Gm14406	predicted gene 14406 [Source:MGI Symbol;Acc:MGI:3649838]	0.132	-2.91677	0.0161759	1	yes	down	0	0	0.1	0.05	0.04	0.05	0	0	0	0	0	0	0.04	0
ENSMUSG00000051965	Nanos2	nanos C2HC-type zinc finger 2 [Source:MGI Symbol;Acc:MGI:2676627]	0.136	-2.87843	0.0161904	1	yes	down	0	0	0.07	0.04	0.04	0.04	0	0	0	0	0	0	0.0316667	0
ENSMUSG00000025528	2010106E10Rik	RIKEN cDNA 2010106E10 gene [Source:MGI Symbol;Acc:MGI:1914965]	0.107	-3.21875	0.0161992	1	yes	down	2.51	0	0.11	1.82	0	0	0	0.13	0	0.05	0.11	0.11	0.74	0.0666667
ENSMUSG00000056148	Rdh9	retinol dehydrogenase 9 [Source:MGI Symbol;Acc:MGI:2143528]	2.868	1.51997	0.016243	1	yes	up	1.78	7.97	4.59	1.22	2.56	3.96	3.26	3.83	10.67	6.05	6.89	33.16	3.68	10.6433
ENSMUSG00000025480	Syce1	synaptonemal complex central element protein 1 [Source:MGI Symbol;Acc:MGI:1921325]	0.137	-2.87286	0.0162439	1	yes	down	0	0.05	0.14	0	0.2	0.81	0.05	0.04	0	0	0.04	0	0.2	0.0216667
ENSMUSG00000001558	Klhl10	kelch-like 10 [Source:MGI Symbol;Acc:MGI:2181067]	4.923	2.29963	0.0162531	1	yes	up	0	0	0.03	0.12	0.03	0	0.1	0.12	0.67	0.14	0.09	0	0.03	0.186667
ENSMUSG00000114956	Gm47893	predicted gene, 47893 [Source:MGI Symbol;Acc:MGI:6097126]	8.423	3.07431	0.0163076	1	yes	up	0	0	0	0	0	0.74	3.62	0	0	2.44	0	8.05	0.123333	2.35167
ENSMUSG00000060198	Gm11353	predicted gene 11353 [Source:MGI Symbol;Acc:MGI:3649794]	0.065	-3.95291	0.0163078	1	yes	down	0.27	0.87	0	0	0	0.53	0	0	0	0	0	0	0.278333	0
ENSMUSG00000117878	Gm50202	predicted gene, 50202 [Source:MGI Symbol;Acc:MGI:6302983]	0.151	-2.72812	0.0163321	1	yes	down	0.7	1.53	0	0.26	0.11	0.4	0	0	0.15	0	0.24	0	0.5	0.065
ENSMUSG00000067571	Ms4a15	membrane-spanning 4-domains, subfamily A, member 15 [Source:MGI Symbol;Acc:MGI:3617853]	2.785	1.47781	0.0163378	1	yes	up	0.08	0.04	0.04	0.08	0.03	0.04	0.04	0.21	0.22	0.16	0.07	0.19	0.0516667	0.148333
ENSMUSG00000069223	4930451E10Rik	RIKEN cDNA 4930451E10 gene [Source:MGI Symbol;Acc:MGI:1925361]	9.019	3.1729	0.0165161	1	yes	up	0	0	0	0	0	0	0.39	0	0.23	0	0.36	0.19	0	0.195
ENSMUSG00000039579	Grin3a	glutamate receptor ionotropic, NMDA3A [Source:MGI Symbol;Acc:MGI:1933206]	0.415	-1.26736	0.0165309	1	yes	down	5.58	1.63	1.6	4.41	4.77	6.39	4.82	0.68	1.09	1.2	2.05	0.46	4.06333	1.71667
ENSMUSG00000097656	Gm26712	predicted gene, 26712 [Source:MGI Symbol;Acc:MGI:5477206]	0.2	-2.32481	0.0165481	1	yes	down	31.31	19.68	15.73	43.75	0	19.19	1.47	8.19	0	0	8.45	0	21.61	3.01833
ENSMUSG00000085623	Gm16041	predicted gene 16041 [Source:MGI Symbol;Acc:MGI:3801909]	4.186	2.06567	0.0165847	1	yes	up	0	0	0	0.02	0.03	0.03	0.04	0.09	0.06	0.01	0.08	0.1	0.0133333	0.0633333
ENSMUSG00000098008	A930001A20Rik	RIKEN cDNA A930001A20 gene [Source:MGI Symbol;Acc:MGI:1924377]	14.697	3.87748	0.0166785	1	yes	up	0	0	0	0	0	0	0	0.27	0	0.09	0.1	0	0	0.0766667
ENSMUSG00000114875	Gm30363	predicted gene, 30363 [Source:MGI Symbol;Acc:MGI:5589522]	4.595	2.20021	0.0166944	1	yes	up	0	0	0	0.01	0.06	0	0.03	0.04	0.25	0.01	0.07	0.07	0.0116667	0.0783333
ENSMUSG00000105715	Gm31887	predicted gene, 31887 [Source:MGI Symbol;Acc:MGI:5591046]	0.128	-2.96998	0.0166944	1	yes	down	0	0.26	0.24	0.48	0	0.25	0	0	0	0	0	0	0.205	0
ENSMUSG00000104222	Gm7292	predicted gene 7292 [Source:MGI Symbol;Acc:MGI:3645786]	0.176	-2.50848	0.01675	1	yes	down	0	0.05	0.03	0.08	0.05	0.03	0	0	0.03	0	0	0	0.04	0.005
ENSMUSG00000108866	Gm35082	predicted gene, 35082 [Source:MGI Symbol;Acc:MGI:5594241]	10.227	3.35431	0.016971	1	yes	up	0	0	0	0	0	0	0	0.16	0.26	0	0.82	0.21	0	0.241667
ENSMUSG00000106993	Gm43417	predicted gene 43417 [Source:MGI Symbol;Acc:MGI:5663554]	6.557	2.71298	0.0169864	1	yes	up	0	0	0	0.01	0	0.01	0.02	0	0	0.06	0.05	0.06	0.00333333	0.0316667
ENSMUSG00000110905	Gm48007	predicted gene, 48007 [Source:MGI Symbol;Acc:MGI:6097311]	0.083	-3.59152	0.0172117	1	yes	down	0	0.82	0	1.1	0	1.13	0	0	0	0	0	0	0.508333	0
ENSMUSG00000094664	Rpl35a-ps6	ribosomal protein L35A, pseudogene 6 [Source:MGI Symbol;Acc:MGI:3704258]	0.042	-4.58706	0.0172404	1	yes	down	0	0	0.01	7.5	4.16	0	0	0	0	0	0	0	1.945	0
ENSMUSG00000107966	Gm44001	predicted gene, 44001 [Source:MGI Symbol;Acc:MGI:5690393]	0.167	-2.58049	0.0172731	1	yes	down	0.03	0.07	0	0.05	0.06	0.03	0.03	0	0	0	0	0	0.04	0.005
ENSMUSG00000090370	Gm21989	predicted gene 21989 [Source:MGI Symbol;Acc:MGI:5439458]	12.735	3.67075	0.0174076	1	yes	up	0	0	0	0	0	0	1.92	0	0.74	0.77	0.05	0	0	0.58
ENSMUSG00000104238	Gm37587	predicted gene, 37587 [Source:MGI Symbol;Acc:MGI:5610815]	0.083	-3.59943	0.0174111	1	yes	down	0	0.07	0.04	0.07	0	0	0	0	0	0	0	0	0.03	0
ENSMUSG00000109807	Gm45244	predicted gene 45244 [Source:MGI Symbol;Acc:MGI:5791080]	0.064	-3.96578	0.0174954	1	yes	down	0	0	0	0.23	0.05	0.03	0	0	0	0	0	0	0.0516667	0
ENSMUSG00000084947	Gm15594	predicted gene 15594 [Source:MGI Symbol;Acc:MGI:3783041]	13.435	3.74792	0.0177782	1	yes	up	0	0	0	0	0	0	0	0.05	0.13	0	0.09	0	0	0.045
ENSMUSG00000096271	Ccl21b	chemokine (C-C motif) ligand 21B (leucine) [Source:MGI Symbol;Acc:MGI:1349182]	2.666	1.41492	0.0177836	1	yes	up	14.43	10	10.1	0	10.87	16.93	28.96	39.84	32.98	21.35	13.64	26.72	10.3883	27.2483
ENSMUSG00000099889	Mrgprb11-ps	MAS-related GPR, member B11, pseudogene [Source:MGI Symbol;Acc:MGI:3033189]	12.754	3.67293	0.0179877	1	yes	up	0	0	0	0	0	0	0	0	0	0.13	0.22	0.31	0	0.11
ENSMUSG00000039760	Il22ra2	interleukin 22 receptor, alpha 2 [Source:MGI Symbol;Acc:MGI:2665114]	0.472	-1.08203	0.0180003	1	yes	down	10.81	5.56	2.4	5.53	7.63	7.75	3.46	2.17	1.18	3.1	7.09	1.4	6.61333	3.06667
ENSMUSG00000060208	Defa17	defensin, alpha, 17 [Source:MGI Symbol;Acc:MGI:1345152]	0.035	-4.84088	0.0180276	1	yes	down	1.91	0	0	6.93	0	0	0	0	0	0	0	0	1.47333	0
ENSMUSG00000063529	Stmnd1	stathmin domain containing 1 [Source:MGI Symbol;Acc:MGI:2686420]	2.413	1.27057	0.0180514	1	yes	up	0.22	0.22	0.3	0.36	0.09	0.05	0.41	0.31	0.35	0.6	0.96	0.3	0.206667	0.488333
ENSMUSG00000005864	Cnga2	cyclic nucleotide gated channel alpha 2 [Source:MGI Symbol;Acc:MGI:108040]	8.923	3.15754	0.0180658	1	yes	up	0	0	0	0	0	0	0.02	0	0.02	0.02	0.06	0	0	0.02
ENSMUSG00000114576	Naip3-ps1	NLR family, apoptosis inhibitory protein 3, pseudogene 1 [Source:MGI Symbol;Acc:MGI:1858253]	42.482	5.40878	0.0181238	1	yes	up	0	0	0	0	0	0	0.23	0	1.2	0	0	0	0	0.238333
ENSMUSG00000037868	Egr2	early growth response 2 [Source:MGI Symbol;Acc:MGI:95296]	0.31	-1.68884	0.0182373	1	yes	down	0.66	0.85	0.43	0.75	2.48	0.12	0.33	0.13	0.13	1.08	1.21	0.12	0.881667	0.5
ENSMUSG00000105096	Gbp10	guanylate-binding protein 10 [Source:MGI Symbol;Acc:MGI:4359647]	2.701	1.43327	0.018422	1	yes	up	0.03	0.34	0.95	0.04	0.66	0.14	0.64	0.49	0.03	0.26	0.22	1.17	0.36	0.468333
ENSMUSG00000070025	Gm10284	predicted pseudogene 10284 [Source:MGI Symbol;Acc:MGI:3704311]	12.71	3.6679	0.0184233	1	yes	up	0	0	0	0	0	0	0	0.26	0.14	0	0	0.23	0	0.105
ENSMUSG00000107318	Gm30003	predicted gene, 30003 [Source:MGI Symbol;Acc:MGI:5589162]	11.136	3.47714	0.0184941	1	yes	up	0	0	0	0	0	0	0.1	0.11	0	0.12	0	0	0	0.055
ENSMUSG00000090500	Gm17057	predicted gene 17057 [Source:MGI Symbol;Acc:MGI:4937884]	9.02	3.17308	0.0186033	1	yes	up	0	0	0	0	0	0	0.17	0	0.62	0.15	0.16	0	0	0.183333
ENSMUSG00000074442	Defa31	defensin, alpha, 31 [Source:MGI Symbol;Acc:MGI:102509]	0.042	-4.58779	0.0186829	1	yes	down	2.78	0	0	5.79	0	0	0	0	0	0	0	0	1.42833	0
ENSMUSG00000059562	Ccdc154	coiled-coil domain containing 154 [Source:MGI Symbol;Acc:MGI:2685163]	7.45	2.89716	0.0188148	1	yes	up	0	0	0	0	0	0	0.03	0.02	0.03	0.05	0	0	0	0.0216667
ENSMUSG00000085876	Gm12409	predicted gene 12409 [Source:MGI Symbol;Acc:MGI:3649923]	2.953	1.56241	0.0189076	1	yes	up	0.16	0	0.29	0.15	0.13	0.15	0.45	0.55	0.18	0.37	0.69	0.44	0.146667	0.446667
ENSMUSG00000107355	AI839979	expressed sequence AI839979 [Source:MGI Symbol;Acc:MGI:2140975]	2.64	1.40033	0.0191189	1	yes	up	0.14	0	0.22	0.04	0.27	0.18	0.27	0.53	0.56	0.26	0.58	0.35	0.141667	0.425
ENSMUSG00000046338	Gpat2	glycerol-3-phosphate acyltransferase 2, mitochondrial [Source:MGI Symbol;Acc:MGI:2684962]	7.492	2.90545	0.0191323	1	yes	up	0	0	0	0	0	0	0.05	0.02	0	0.02	0	0.02	0	0.0183333
ENSMUSG00000029663	Gngt1	guanine nucleotide binding protein (G protein), gamma transducing activity polypeptide 1 [Source:MGI Symbol;Acc:MGI:109165]	7.492	2.90545	0.0191323	1	yes	up	0	0	0	0	0	0	0.12	0.05	0	0.02	0	0.06	0	0.0416667
ENSMUSG00000099908	Gm28539	predicted gene 28539 [Source:MGI Symbol;Acc:MGI:5579245]	0.043	-4.5375	0.0191332	1	yes	down	0	0.14	0.19	0	0	0	0	0	0	0	0	0	0.055	0
ENSMUSG00000111465	Gm47113	predicted gene, 47113 [Source:MGI Symbol;Acc:MGI:6095855]	0.432	-1.20983	0.0191455	1	yes	down	0.04	0.03	0.03	0.06	0.06	0.04	0.01	0.03	0.03	0.02	0.01	0.01	0.0433333	0.0183333
ENSMUSG00000112061	Gm8249	predicted gene 8249 [Source:MGI Symbol;Acc:MGI:3647617]	0.087	-3.51816	0.0192083	1	yes	down	1.01	0	0.99	0.29	0	0	0	0	0	0	0	0	0.381667	0
ENSMUSG00000105861	Gm43508	predicted gene 43508 [Source:MGI Symbol;Acc:MGI:5663645]	7.504	2.90762	0.0192357	1	yes	up	0	0	0	0	0	0	0	0.01	0.02	0.01	0	0.03	0	0.0116667
ENSMUSG00000079262	Slco1a6	solute carrier organic anion transporter family, member 1a6 [Source:MGI Symbol;Acc:MGI:1351906]	0.194	-2.36229	0.0192432	1	yes	down	0.02	0	0.02	0.02	0.11	0.12	0	0.02	0	0	0	0	0.0483333	0.00333333
ENSMUSG00000025172	Ankrd2	ankyrin repeat domain 2 (stretch responsive muscle) [Source:MGI Symbol;Acc:MGI:1861447]	11.452	3.51759	0.0195719	1	yes	up	0	0	0	0	0	0	0	0	0.16	0.17	0	0.2	0	0.0883333
ENSMUSG00000097393	D030068K23Rik	RIKEN cDNA D030068K23 gene [Source:MGI Symbol;Acc:MGI:3037424]	11.169	3.4814	0.0195896	1	yes	up	0	0	0	0	0	0	0	0.13	0.04	0.03	0	0	0	0.0333333
ENSMUSG00000073386	9830107B12Rik	RIKEN cDNA 9830107B12 gene [Source:MGI Symbol;Acc:MGI:3608415]	0.086	-3.53636	0.0196229	1	yes	down	0	0	0	0.07	0.09	0.04	0	0	0	0	0	0	0.0333333	0
ENSMUSG00000059835	Rpl13-ps3	ribosomal protein L13, pseudogene 3 [Source:MGI Symbol;Acc:MGI:3646682]	7.612	2.92831	0.019691	1	yes	up	0	0	0	0	0	0	0	0.12	0.19	0	0.15	0.31	0	0.128333
ENSMUSG00000115049	Gm49172	predicted gene, 49172 [Source:MGI Symbol;Acc:MGI:6118604]	0.046	-4.43939	0.019749	1	yes	down	0	0	0	0.97	0.31	0	0	0	0	0	0	0	0.213333	0
ENSMUSG00000043289	Mei4	meiotic double-stranded break formation protein 4 [Source:MGI Symbol;Acc:MGI:1922283]	7.572	2.92071	0.0197664	1	yes	up	0	0	0	0	0	0	0	0.03	0.04	0	0.05	0.04	0	0.0266667
ENSMUSG00000110816	Gm19178	predicted gene, 19178 [Source:MGI Symbol;Acc:MGI:5011363]	0.246	-2.02518	0.0198013	1	yes	down	0.31	0.04	0.07	0.18	0.09	0.11	0	0	0.04	0	0.07	0.07	0.133333	0.03
ENSMUSG00000066158	AY512931	cDNA sequence AY512931 [Source:MGI Symbol;Acc:MGI:3525069]	0.181	-2.46805	0.0199054	1	yes	down	0.03	0.51	0.16	0	0.11	0.03	0	0.02	0	0.02	0	0	0.14	0.00666667
ENSMUSG00000023192	Grm2	glutamate receptor, metabotropic 2 [Source:MGI Symbol;Acc:MGI:1351339]	7.172	2.84228	0.0201227	1	yes	up	0	0	0	0	0.01	0	0.06	0.02	0	0.02	0.14	0	0.00166667	0.04
ENSMUSG00000064147	Rab44	RAB44, member RAS oncogene family [Source:MGI Symbol;Acc:MGI:3045302]	0.406	-1.29961	0.0201969	1	yes	down	0.1	0.09	0.32	0.21	0.09	0.06	0.06	0.03	0.42	0.05	0.26	0.02	0.145	0.14
ENSMUSG00000114081	Gm48904	predicted gene, 48904 [Source:MGI Symbol;Acc:MGI:6098675]	0.187	-2.41538	0.020254	1	yes	down	0	0.07	0.02	0.02	0.02	0.04	0	0.02	0	0	0	0	0.0283333	0.00333333
ENSMUSG00000108014	Gm44380	predicted gene, 44380 [Source:MGI Symbol;Acc:MGI:5690772]	0.051	-4.27942	0.0202615	1	yes	down	0	0	0	6.62	0	8.6	0	0	0	0	0	0	2.53667	0
ENSMUSG00000026100	Mstn	myostatin [Source:MGI Symbol;Acc:MGI:95691]	0.096	-3.37946	0.0204577	1	yes	down	0	0.03	0.07	0	0.07	0	0	0	0	0	0	0	0.0283333	0
ENSMUSG00000035033	Tbr1	T-box brain gene 1 [Source:MGI Symbol;Acc:MGI:107404]	7.683	2.94164	0.0206165	1	yes	up	0	0	0	0	0	0	0.03	0	0.02	0	0.05	0.02	0	0.02
ENSMUSG00000004885	Crabp2	cellular retinoic acid binding protein II [Source:MGI Symbol;Acc:MGI:88491]	0.176	-2.50855	0.0207799	1	yes	down	0.09	0.09	0	0.08	0.44	0.15	0	0	0	0	0.08	0	0.141667	0.0133333
ENSMUSG00000074444	Defa30	defensin, alpha, 30 [Source:MGI Symbol;Acc:MGI:3808881]	0.037	-4.75932	0.020852	1	yes	down	0.95	0	0	7.27	0	0	0	0	0	0	0	0	1.37	0
ENSMUSG00000092609	Gm20481	predicted gene 20481 [Source:MGI Symbol;Acc:MGI:5141946]	0.051	-4.29534	0.0209722	1	yes	down	1.77	0	0	0	0.84	0	0	0	0	0	0	0	0.435	0
ENSMUSG00000045075	Gm9796	predicted gene 9796 [Source:MGI Symbol;Acc:MGI:3648412]	5.168	2.36965	0.0210063	1	yes	up	0	0	0.03	0	0	0.06	0.11	0.09	0.23	0.05	0.05	0	0.015	0.0883333
ENSMUSG00000078377	Gm4294	predicted gene 4294 [Source:MGI Symbol;Acc:MGI:3782472]	4.763	2.252	0.0210699	1	yes	up	0	0	5.17	3.78	0	0	9.22	2.16	4.32	12.76	7.9	4.46	1.49167	6.80333
ENSMUSG00000039798	2600006K01Rik	RIKEN cDNA 2600006K01 gene [Source:MGI Symbol;Acc:MGI:1917569]	2.317	1.21204	0.0211176	1	yes	up	0.26	0.1	0.39	0.49	0.17	0.25	0.25	0.9	1.02	0.95	0.41	0.24	0.276667	0.628333
ENSMUSG00000046110	Serinc4	serine incorporator 4 [Source:MGI Symbol;Acc:MGI:2441842]	0.098	-3.35812	0.0211339	1	yes	down	0.26	0	0.07	0	0.05	0	0	0	0	0	0	0	0.0633333	0
ENSMUSG00000086717	Gm15655	predicted gene 15655 [Source:MGI Symbol;Acc:MGI:3805551]	0.114	-3.13761	0.0214086	1	yes	down	3.48	4.37	0	0	1.43	0	0	0.64	0	0	0	0	1.54667	0.106667
ENSMUSG00000114228	Gm47605	predicted gene, 47605 [Source:MGI Symbol;Acc:MGI:6096662]	6.863	2.77892	0.0215566	1	yes	up	0	0	0	0	0	0	0	1.25	1.51	0	1.93	1.58	0	1.045
ENSMUSG00000074268	Amy2a5	amylase 2a5 [Source:MGI Symbol;Acc:MGI:88020]	0.089	-3.49262	0.0215879	1	yes	down	0.02	0	0	0.08	0.02	0	0	0	0	0	0	0	0.02	0
ENSMUSG00000102642	A130048G24Rik	RIKEN cDNA A130048G24 gene [Source:MGI Symbol;Acc:MGI:2443520]	10.026	3.32562	0.0216766	1	yes	up	0	0	0	0	0	0	0	0	0	0.06	0.04	0.04	0	0.0233333
ENSMUSG00000055228	Zfp935	zinc finger protein 935 [Source:MGI Symbol;Acc:MGI:1918758]	0.055	-4.19638	0.0217054	1	yes	down	0	0	0	0.36	0	0.17	0	0	0	0	0	0	0.0883333	0
ENSMUSG00000103586	5830405F06Rik	RIKEN cDNA 5830405F06 gene [Source:MGI Symbol;Acc:MGI:1923265]	6.409	2.68015	0.0217437	1	yes	up	0	0	0	0	0	0	0	0.07	0	0.08	0.09	0.04	0	0.0466667
ENSMUSG00000109317	Gm45041	predicted gene 45041 [Source:MGI Symbol;Acc:MGI:5753617]	0.476	-1.07064	0.0218967	1	yes	down	0.1	0.12	0.16	0.14	0.38	0.2	0.12	0.06	0.11	0.1	0.07	0.06	0.183333	0.0866667
ENSMUSG00000014351	Gip	gastric inhibitory polypeptide [Source:MGI Symbol;Acc:MGI:107504]	0.095	-3.40343	0.0219335	1	yes	down	0.72	0	0.33	0.17	0	0	0	0	0	0	0	0	0.203333	0
ENSMUSG00000117771	Gm25432	predicted gene, 25432 [Source:MGI Symbol;Acc:MGI:5455209]	4.573	2.1932	0.021942	1	yes	up	0	0.16	0.17	0	0	0	0.18	0.47	0.17	0.13	0.14	0.63	0.055	0.286667
ENSMUSG00000032845	Alpk2	alpha-kinase 2 [Source:MGI Symbol;Acc:MGI:2449492]	0.403	-1.31217	0.0219506	1	yes	down	0.11	0.02	0.78	0.14	0.33	0.48	0.07	0.09	0.01	0.27	0.11	0.12	0.31	0.111667
ENSMUSG00000078932	CN725425	cDNA sequence CN725425 [Source:MGI Symbol;Acc:MGI:3613655]	5.554	2.47355	0.0219956	1	yes	up	0	0	0	0.03	0	0	0.03	0.03	0.15	0	0.03	0.07	0.005	0.0516667
ENSMUSG00000056071	S100a9	S100 calcium binding protein A9 (calgranulin B) [Source:MGI Symbol;Acc:MGI:1338947]	0.331	-1.59487	0.0220655	1	yes	down	1.52	0.5	1.6	0.46	2.01	0.94	0.46	0	0.27	0.38	0.86	0.22	1.17167	0.365
ENSMUSG00000096573	1700009J07Rik	RIKEN cDNA 1700009J07 gene [Source:MGI Symbol;Acc:MGI:1914938]	11.423	3.51386	0.0221146	1	yes	up	0	0	0	0	0	0	0.35	0	0	0.17	0.06	0	0	0.0966667
ENSMUSG00000000731	Aire	autoimmune regulator (autoimmune polyendocrinopathy candidiasis ectodermal dystrophy) [Source:MGI Symbol;Acc:MGI:1338803]	4.66	2.22044	0.0222406	1	yes	up	0.04	0	0	0.02	0	0.02	0.21	0.05	0.19	0.06	0.21	0	0.0133333	0.12
ENSMUSG00000045288	Ush1g	USH1 protein network component sans [Source:MGI Symbol;Acc:MGI:2450757]	0.188	-2.40776	0.0225025	1	yes	down	0	0.06	0.02	0.06	0.05	0.06	0	0	0	0.03	0	0	0.0416667	0.005
ENSMUSG00000098183	Gm27010	predicted gene, 27010 [Source:MGI Symbol;Acc:MGI:5504125]	2.857	1.51431	0.0225844	1	yes	up	0	0.21	0.09	0.19	0.27	0.21	0.59	0.29	0.55	0.16	0.38	1.02	0.161667	0.498333
ENSMUSG00000097274	Gm47512	predicted gene, 47512 [Source:MGI Symbol;Acc:MGI:6096503]	6.505	2.70149	0.022623	1	yes	up	0	0	0	0	0.03	0.17	0	0.12	1.09	0.57	0.65	0	0.0333333	0.405
ENSMUSG00000096937	Gm10825	predicted gene 10825 [Source:MGI Symbol;Acc:MGI:3704351]	0.106	-3.24093	0.0228799	1	yes	down	0.03	0.02	0	0.03	0	0	0	0	0	0	0	0	0.0133333	0
ENSMUSG00000085181	Gm12709	predicted gene 12709 [Source:MGI Symbol;Acc:MGI:3651946]	0.163	-2.62038	0.0229116	1	yes	down	0.18	0	0.17	0.21	0	0.03	0	0	0.04	0	0.04	0	0.0983333	0.0133333
ENSMUSG00000021207	Akr1c21	aldo-keto reductase family 1, member C21 [Source:MGI Symbol;Acc:MGI:1924587]	0.183	-2.45218	0.0229742	1	yes	down	0.25	0	0.13	0.27	0.24	0.24	0.12	0	0	0	0	0	0.188333	0.02
ENSMUSG00000079114	Defa42	defensin, alpha, 42 [Source:MGI Symbol;Acc:MGI:3645033]	0.054	-4.21068	0.0230297	1	yes	down	0.85	0	0	2.55	0	0	0	0	0	0	0	0	0.566667	0
ENSMUSG00000097282	5031415H12Rik	RIKEN cDNA 5031415H12 gene [Source:MGI Symbol;Acc:MGI:1923234]	4.526	2.17816	0.0230662	1	yes	up	0	0.08	0	0.03	0	0	0.18	0.06	0.06	0.02	0.12	0.1	0.0183333	0.09
ENSMUSG00000052504	Epha3	Eph receptor A3 [Source:MGI Symbol;Acc:MGI:99612]	2.063	1.04456	0.0230824	1	yes	up	0.1	0.06	0.11	0.09	0.05	0.13	0.17	0.06	0.3	0.14	0.14	0.18	0.09	0.165
ENSMUSG00000071303	Rps8-ps1	ribosomal protein S8, pseudogene 1 [Source:MGI Symbol;Acc:MGI:3647445]	8.974	3.16575	0.0231146	1	yes	up	0	0	0	0	0	0	0.27	0.27	0	0.29	0	0	0	0.138333
ENSMUSG00000115568	Tiaf2	TGF-beta1-induced anti-apoptotic factor 2 [Source:MGI Symbol;Acc:MGI:2651383]	5.009	2.32452	0.0231941	1	yes	up	0.04	0	0	0.03	0	0	0.03	0.08	0.04	0.14	0	0.14	0.0116667	0.0716667
ENSMUSG00000110377	Gm45363	predicted gene 45363 [Source:MGI Symbol;Acc:MGI:5791199]	2.717	1.44206	0.0232069	1	yes	up	0.12	0.06	0.11	0.05	0.19	0.06	0.22	0.25	0.32	0.05	0.56	0.27	0.0983333	0.278333
ENSMUSG00000082103	Gm15320	predicted gene 15320 [Source:MGI Symbol;Acc:MGI:3782934]	6.161	2.62309	0.0232191	1	yes	up	0	0	0	0	0	0	0.05	0.04	0	0.05	0.05	0	0	0.0316667
ENSMUSG00000115497	Gm49207	predicted gene, 49207 [Source:MGI Symbol;Acc:MGI:6118657]	2.863	1.51777	0.0232663	1	yes	up	1.31	2.03	1.18	1	1.95	1.45	5.59	3.1	4.04	8.4	3.74	0.49	1.48667	4.22667
ENSMUSG00000097381	A230087F16Rik	RIKEN cDNA A230087F16 gene [Source:MGI Symbol;Acc:MGI:2444635]	0.134	-2.89775	0.0232793	1	yes	down	0.06	0.06	0.11	0.35	0	0	0.05	0	0	0	0	0	0.0966667	0.00833333
ENSMUSG00000108341	Gm44746	predicted gene 44746 [Source:MGI Symbol;Acc:MGI:5753322]	0.11	-3.18296	0.0233474	1	yes	down	0.11	0	0.05	0	0.14	0	0	0	0	0	0	0	0.05	0
ENSMUSG00000103336	Gm37993	predicted gene, 37993 [Source:MGI Symbol;Acc:MGI:5611221]	0.127	-2.9723	0.0233837	1	yes	down	0.04	0.08	0	0.23	0.03	0	0	0	0	0	0	0	0.0633333	0
ENSMUSG00000038128	Camk4	calcium/calmodulin-dependent protein kinase IV [Source:MGI Symbol;Acc:MGI:88258]	2.014	1.00973	0.0233856	1	yes	up	0.27	0.07	0.41	0.36	0.22	0.14	0.23	0.21	0.31	0.71	0.41	0.27	0.245	0.356667
ENSMUSG00000074403	H3c13	H3 clustered histone 13 [Source:MGI Symbol;Acc:MGI:2448351]	2.314	1.21069	0.023393	1	yes	up	1.2	0.67	0.75	0.98	0.99	1.3	3.11	3	4.07	0.4	1.54	1.41	0.981667	2.255
ENSMUSG00000085894	Gm15832	predicted gene 15832 [Source:MGI Symbol;Acc:MGI:3834078]	6.317	2.65922	0.0234625	1	yes	up	0	0	0	0.07	0	0	0.15	0	0	0.16	0.13	0.12	0.0116667	0.0933333
ENSMUSG00000099051	Gm27241	predicted gene 27241 [Source:MGI Symbol;Acc:MGI:5521084]	0.1	-3.323	0.0235117	1	yes	down	0	0.6	0.33	0	0	0.18	0	0	0	0	0	0	0.185	0
ENSMUSG00000054247	Gm9939	predicted gene 9939 [Source:MGI Symbol;Acc:MGI:3708775]	11.462	3.51881	0.0236342	1	yes	up	0	0	0	0	0	0	0	0.11	0.33	0	0	0.1	0	0.09
ENSMUSG00000108129	4930417O13Rik	RIKEN cDNA 4930417O13 gene [Source:MGI Symbol;Acc:MGI:1921120]	0.109	-3.19316	0.0236399	1	yes	down	0.02	0	0	0.04	0	0.05	0	0	0	0	0	0	0.0183333	0
ENSMUSG00000047787	Flrt1	fibronectin leucine rich transmembrane protein 1 [Source:MGI Symbol;Acc:MGI:3026647]	2.208	1.14273	0.0236862	1	yes	up	0.05	0.05	0.09	0.07	0.03	0.04	0.26	0.04	0.11	0.18	0.08	0.07	0.055	0.123333
ENSMUSG00000075265	Tnk2os	tyrosine kinase, non-receptor 2, opposite strand [Source:MGI Symbol;Acc:MGI:3642140]	3.534	1.82125	0.0237181	1	yes	up	0.05	0.05	0.1	0.05	0.09	0	0	0.15	0.11	0.29	0.42	0.3	0.0566667	0.211667
ENSMUSG00000097097	5033426O07Rik	RIKEN cDNA 5033426O07 gene [Source:MGI Symbol;Acc:MGI:1923251]	0.109	-3.19505	0.0237238	1	yes	down	0.1	0	0.03	0	0.05	0	0	0	0	0	0	0	0.03	0
ENSMUSG00000117979	Gm50341	predicted gene, 50341 [Source:MGI Symbol;Acc:MGI:6303218]	0.109	-3.19651	0.0237512	1	yes	down	4.74	0	0	5.61	0	2.01	0	0	0	0	0	0	2.06	0
ENSMUSG00000076462	Trbv2	T cell receptor beta, variable 2 [Source:MGI Symbol;Acc:MGI:98599]	0.155	-2.68926	0.0237852	1	yes	down	1.26	0	0.19	0	0.34	0.2	0	0	0	0.16	0	0	0.331667	0.0266667
ENSMUSG00000073394	Runx2os1	runt related transcription factor 2, opposite strand 1 [Source:MGI Symbol;Acc:MGI:3641707]	17.612	4.13848	0.023936	1	yes	up	0	0	0	0	0	0	0	0	0	0.72	0	0.54	0	0.21
ENSMUSG00000070343	Gm10288	predicted gene 10288 [Source:MGI Symbol;Acc:MGI:3704227]	17.661	4.14246	0.0241133	1	yes	up	0	0	0	0	0	0	0	0.83	0	0	0	1.54	0	0.395
ENSMUSG00000105610	Gm47313	predicted gene, 47313 [Source:MGI Symbol;Acc:MGI:6096191]	7.838	2.97055	0.0242626	1	yes	up	4.57	0	0	0	0	0	0	128.93	0	0	6.38	9.65	0.761667	24.16
ENSMUSG00000107558	2010109P13Rik	RIKEN cDNA 2010109P13 gene [Source:MGI Symbol;Acc:MGI:1917515]	6.247	2.64326	0.0243811	1	yes	up	0	0	0	0	0	0	0	0.3	0.55	0	0.4	0.42	0	0.278333
ENSMUSG00000092593	Gm20492	predicted gene 20492 [Source:MGI Symbol;Acc:MGI:5141957]	0.116	-3.10206	0.0244238	1	yes	down	0	2.84	0	2.02	1.87	0	0	0	0	0	0	0	1.12167	0
ENSMUSG00000112707	D830005E20Rik	RIKEN cDNA D830005E20 gene [Source:MGI Symbol;Acc:MGI:3045284]	6.253	2.64464	0.0244522	1	yes	up	0	0	0	0	0	0	0	0	0.04	0.03	0.03	0.04	0	0.0233333
ENSMUSG00000114161	Gm48662	predicted gene, 48662 [Source:MGI Symbol;Acc:MGI:6098277]	0.234	-2.0948	0.0244818	1	yes	down	0.04	0.18	0.01	0.03	0.05	0.09	0.03	0	0	0	0.02	0.04	0.0666667	0.015
ENSMUSG00000109040	Gm44542	predicted gene 44542 [Source:MGI Symbol;Acc:MGI:5753118]	6.261	2.6465	0.0245733	1	yes	up	0	0	0	0	0	0	0.01	0.01	0.02	0	0.01	0	0	0.00833333
ENSMUSG00000014725	Adam28	a disintegrin and metallopeptidase domain 28 [Source:MGI Symbol;Acc:MGI:105988]	6.306	2.65662	0.0245806	1	yes	up	0	0	0	0	0	0.02	0	0.06	0	0.02	0.09	0.02	0.00333333	0.0316667
ENSMUSG00000044824	Olfr545	olfactory receptor 545 [Source:MGI Symbol;Acc:MGI:3030379]	0.168	-2.57087	0.0245926	1	yes	down	0	0.02	0.02	0	0.01	0.02	0	0	0	0	0	0	0.0116667	0
ENSMUSG00000023034	Nr4a1	nuclear receptor subfamily 4, group A, member 1 [Source:MGI Symbol;Acc:MGI:1352454]	0.379	-1.40118	0.0246148	1	yes	down	31.04	10.14	16.75	36.21	131.59	17.14	12.72	16.59	38.35	5.81	11.67	16.08	40.4783	16.87
ENSMUSG00000035211	Xrra1	X-ray radiation resistance associated 1 [Source:MGI Symbol;Acc:MGI:2181647]	0.179	-2.48325	0.0246304	1	yes	down	0	0	0.12	0.07	0.3	0.04	0	0	0	0	0	0.04	0.0883333	0.00666667
ENSMUSG00000097548	Gm26748	predicted gene, 26748 [Source:MGI Symbol;Acc:MGI:5477242]	6.524	2.70569	0.0246977	1	yes	up	0	0	0	0	0	0.02	0	0.02	0.12	0.02	0	0.08	0.00333333	0.04
ENSMUSG00000066366	Serpina1a	serine (or cysteine) peptidase inhibitor, clade A, member 1A [Source:MGI Symbol;Acc:MGI:891971]	0.213	-2.22785	0.024701	1	yes	down	0	0.07	0.07	0.08	0.09	0.06	0.05	0	0	0	0	0	0.0616667	0.00833333
ENSMUSG00000063683	Glyat	glycine-N-acyltransferase [Source:MGI Symbol;Acc:MGI:2147502]	0.07	-3.82741	0.0248132	1	yes	down	0	0	0	0.09	0.11	0	0	0	0	0	0	0	0.0333333	0
ENSMUSG00000065176	Rnu12	RNA U12, small nuclear [Source:MGI Symbol;Acc:MGI:1336893]	0.157	-2.67002	0.0248651	1	yes	down	0	0	21.04	39.62	9.42	11.08	0	0	0	0	0	0	13.5267	0
ENSMUSG00000047363	Cstad	CSA-conditional, T cell activation-dependent protein [Source:MGI Symbol;Acc:MGI:1925867]	4.822	2.26953	0.0249649	1	yes	up	0	0	0.4	0	0.09	0	0	0.54	0.36	0.43	0.29	1	0.0816667	0.436667
ENSMUSG00000091119	Ccdc152	coiled-coil domain containing 152 [Source:MGI Symbol;Acc:MGI:3641617]	0.387	-1.36925	0.0249905	1	yes	down	0.21	0.28	0.47	0.99	0.29	0.34	0.13	0.16	0.3	0.17	0	0.21	0.43	0.161667
ENSMUSG00000070498	Tmem132b	transmembrane protein 132B [Source:MGI Symbol;Acc:MGI:3609245]	2.315	1.21092	0.0250144	1	yes	up	0.02	0.03	0.09	0.04	0.03	0.03	0.06	0.02	0.18	0.06	0.07	0.15	0.04	0.09
ENSMUSG00000027859	Ngf	nerve growth factor [Source:MGI Symbol;Acc:MGI:97321]	2.133	1.09297	0.0252425	1	yes	up	0.55	0.19	1.27	1.36	0.49	0.54	0.4	1.53	2.34	1.83	1.38	0.93	0.733333	1.40167
ENSMUSG00000112471	Gm5779	predicted gene 5779 [Source:MGI Symbol;Acc:MGI:3645934]	0.227	-2.13847	0.0252793	1	yes	down	0.28	0.1	0.17	0	0.14	0.13	0.05	0	0	0.04	0	0	0.136667	0.015
ENSMUSG00000095958	Trav12-3	T cell receptor alpha variable 12-3 [Source:MGI Symbol;Acc:MGI:3648633]	0.106	-3.24264	0.025282	1	yes	down	0	1.06	0	0.64	0	0.33	0	0	0	0	0	0	0.338333	0
ENSMUSG00000090561	Gm17207	predicted gene 17207 [Source:MGI Symbol;Acc:MGI:4938034]	0.106	-3.2431	0.0253101	1	yes	down	0.16	0.48	0	0	0.26	0	0	0	0	0	0	0	0.15	0
ENSMUSG00000087109	4930474H06Rik	RIKEN cDNA 4930474H06 gene [Source:MGI Symbol;Acc:MGI:3697432]	19.676	4.29838	0.0253507	1	yes	up	0	0	0	0	0	0	0	0	0	0	0.13	0.45	0	0.0966667
ENSMUSG00000032595	Cdhr4	cadherin-related family member 4 [Source:MGI Symbol;Acc:MGI:1916648]	0.365	-1.45384	0.0255294	1	yes	down	0.18	0.35	0.7	0.51	0.03	0.72	0.03	0.16	0.03	0.56	0.04	0.1	0.415	0.153333
ENSMUSG00000109628	BC024386	cDNA sequence BC023486 [Source:MGI Symbol;Acc:MGI:2669313]	0.105	-3.25476	0.0256272	1	yes	down	0.04	0.13	0	0	0	0.2	0	0	0	0	0	0	0.0616667	0
ENSMUSG00000101750	Olfr1392	olfactory receptor 1392 [Source:MGI Symbol;Acc:MGI:3031226]	4.912	2.29635	0.0256372	1	yes	up	0	0.02	0	0	0	0	0.05	0.06	0.02	0.04	0	0.04	0.00333333	0.035
ENSMUSG00000090105	Gm15890	predicted gene 15890 [Source:MGI Symbol;Acc:MGI:3802160]	7.99	2.99818	0.0256386	1	yes	up	0	0	0	0	0	0	0.01	0.25	0.13	0.13	0	0	0	0.0866667
ENSMUSG00000020205	Phlda1	pleckstrin homology like domain, family A, member 1 [Source:MGI Symbol;Acc:MGI:1096880]	0.457	-1.1288	0.0257198	1	yes	down	28.29	127.13	40.06	19.05	31.59	13.94	23.61	23.44	20.86	11.78	22.11	23.22	43.3433	20.8367
ENSMUSG00000051839	Gypa	glycophorin A [Source:MGI Symbol;Acc:MGI:95880]	2.438	1.28548	0.0257858	1	yes	up	0.19	0.07	0.38	0.11	0.03	0.07	0.11	0.3	0.41	0.33	0.43	0.49	0.141667	0.345
ENSMUSG00000118390	Gm50102	predicted gene, 50102 [Source:MGI Symbol;Acc:MGI:6302832]	10.306	3.36545	0.0258033	1	yes	up	0	0	0	0	0	0	0.05	0	0	0	0.02	0.11	0	0.03
ENSMUSG00000047021	Cfap65	cilia and flagella associated protein 65 [Source:MGI Symbol;Acc:MGI:2444274]	0.428	-1.22439	0.0258525	1	yes	down	0.06	0.16	0.07	0.38	0.13	0.27	0.09	0.08	0.1	0.03	0.1	0.05	0.178333	0.075
ENSMUSG00000068262	Gm5879	predicted gene 5879 [Source:MGI Symbol;Acc:MGI:3647624]	0.147	-2.76659	0.0259312	1	yes	down	0.26	0	0.18	0	0.21	0	0	0	0	0	0.06	0	0.108333	0.01
ENSMUSG00000046168	Kcnrg	potassium channel regulator [Source:MGI Symbol;Acc:MGI:2685591]	2.568	1.36065	0.026012	1	yes	up	0.12	0.04	0.04	0.26	0.1	0.04	0.38	0.2	0.33	0.38	0.17	0.07	0.1	0.255
ENSMUSG00000020826	Nos2	nitric oxide synthase 2, inducible [Source:MGI Symbol;Acc:MGI:97361]	3.584	1.8414	0.0261064	1	yes	up	2.03	0.46	2.42	0.65	2.9	1.28	1.42	1.29	0.52	1.8	9.15	20.87	1.62333	5.84167
ENSMUSG00000073804	Nps	neuropeptide S [Source:MGI Symbol;Acc:MGI:3642232]	0.13	-2.93845	0.0261137	1	yes	down	0	0	0.19	0	0.17	0.07	0	0	0	0	0	0	0.0716667	0
ENSMUSG00000093931	Amy2a3	amylase 2a3 [Source:MGI Symbol;Acc:MGI:3714985]	0.104	-3.26973	0.0261793	1	yes	down	0	0.02	0.62	0.01	0	0.01	0.01	0.02	0	0	0.03	0	0.11	0.01
ENSMUSG00000096569	Amy2a2	amylase 2a2 [Source:MGI Symbol;Acc:MGI:3711220]	0.104	-3.26973	0.0261793	1	yes	down	0	0.02	0.62	0.01	0	0.01	0.01	0.02	0	0	0.03	0	0.11	0.01
ENSMUSG00000100593	1700119H24Rik	RIKEN cDNA 1700119H24 gene [Source:MGI Symbol;Acc:MGI:1923899]	0.13	-2.94262	0.0262753	1	yes	down	0	0	0	0.35	0.31	0.18	0	0	0	0	0	0	0.14	0
ENSMUSG00000104184	Gm37818	predicted gene, 37818 [Source:MGI Symbol;Acc:MGI:5611046]	3.014	1.59172	0.0263433	1	yes	up	0.03	0.06	0.11	0.09	0	0.04	0.06	0.03	0.27	0.12	0.21	0.35	0.055	0.173333
ENSMUSG00000046259	Sprr2h	small proline-rich protein 2H [Source:MGI Symbol;Acc:MGI:1330343]	4.833	2.27307	0.0263485	1	yes	up	0	0	0	0.12	0	0	0	0.17	1.42	0.1	0.11	0.34	0.02	0.356667
ENSMUSG00000019848	Popdc3	popeye domain containing 3 [Source:MGI Symbol;Acc:MGI:1930153]	2.577	1.36594	0.0263925	1	yes	up	0.12	0.07	0.18	0.15	0	0.21	0.18	0.3	0.28	0.35	0.28	0.11	0.121667	0.25
ENSMUSG00000039097	Rln1	relaxin 1 [Source:MGI Symbol;Acc:MGI:97931]	0.111	-3.17524	0.0264096	1	yes	down	0	0	0	0.23	0.02	0.02	0	0	0	0	0	0	0.045	0
ENSMUSG00000117914	Gm29863	predicted gene, 29863 [Source:MGI Symbol;Acc:MGI:5589022]	0.13	-2.94792	0.0264812	1	yes	down	0	0	0.15	0.08	0	0.15	0	0	0	0	0	0	0.0633333	0
ENSMUSG00000116922	4833419O12Rik	RIKEN cDNA 4833419O12 gene [Source:MGI Symbol;Acc:MGI:1921159]	0.13	-2.94893	0.0265207	1	yes	down	0	0	0	0.14	0.06	0.14	0	0	0	0	0	0	0.0566667	0
ENSMUSG00000090041	Gm16027	predicted gene 16027 [Source:MGI Symbol;Acc:MGI:3801732]	0.13	-2.94893	0.0265207	1	yes	down	0	0	0	0.23	0.1	0.23	0	0	0	0	0	0	0.0933333	0
ENSMUSG00000102521	Gm37781	predicted gene, 37781 [Source:MGI Symbol;Acc:MGI:5611009]	0.13	-2.94893	0.0265207	1	yes	down	0	0	0	0.04	0.02	0.04	0	0	0	0	0	0	0.0166667	0
ENSMUSG00000098549	Gm5269	predicted gene 5269 [Source:MGI Symbol;Acc:MGI:3646793]	0.129	-2.94939	0.0265556	1	yes	down	0.13	0	0	0.23	0.2	0	0	0	0	0	0	0	0.0933333	0
ENSMUSG00000022582	Ly6g	lymphocyte antigen 6 complex, locus G [Source:MGI Symbol;Acc:MGI:109440]	6.979	2.80297	0.0265778	1	yes	up	0.09	0	6.6	0	0.51	0	1.26	1.82	10.43	2.98	1	28.56	1.2	7.675
ENSMUSG00000021403	Serpinb9b	serine (or cysteine) peptidase inhibitor, clade B, member 9b [Source:MGI Symbol;Acc:MGI:894668]	0.129	-2.95153	0.0266362	1	yes	down	0.02	0	0.04	0.04	0	0	0	0	0	0	0	0	0.0166667	0
ENSMUSG00000034362	Csta1	cystatin A1 [Source:MGI Symbol;Acc:MGI:3524930]	5.397	2.43221	0.0266876	1	yes	up	0	0	0.02	0.02	0	0.02	0	0	0.08	0.09	0.04	0.22	0.01	0.0716667
ENSMUSG00000028141	Oaz3	ornithine decarboxylase antizyme 3 [Source:MGI Symbol;Acc:MGI:1858170]	2.478	1.30895	0.0266943	1	yes	up	0.23	0.08	0.1	0.2	0	0.14	0.25	0.23	0.16	0.32	0.42	0.34	0.125	0.286667
ENSMUSG00000065037	Rn7sk	RNA, 7SK, nuclear [Source:MGI Symbol;Acc:MGI:103186]	2.324	1.21634	0.026788	1	yes	up	87.81	55.48	98.15	54.68	135.25	48.79	35.02	139.43	131.87	111.83	536.41	88.42	80.0267	173.83
ENSMUSG00000109785	Gm45542	predicted gene 45542 [Source:MGI Symbol;Acc:MGI:5791378]	0.15	-2.73452	0.0268427	1	yes	down	0.85	0.85	0	0	0	0	0	0	0.05	0	0	0	0.283333	0.00833333
ENSMUSG00000055489	Ano5	anoctamin 5 [Source:MGI Symbol;Acc:MGI:3576659]	2.58	1.36736	0.0268454	1	yes	up	0.02	0.02	0.18	0.09	0.01	0.03	0.18	0.08	0.19	0.17	0.08	0.05	0.0583333	0.125
ENSMUSG00000101583	Gm20753	predicted gene, 20753 [Source:MGI Symbol;Acc:MGI:5434109]	8.707	3.1222	0.0268668	1	yes	up	0	0	0	0	0	0	0	0.45	0.49	0.17	0	0	0	0.185
ENSMUSG00000063514	Gm6756	predicted gene 6756 [Source:MGI Symbol;Acc:MGI:3647509]	0.129	-2.95724	0.0268773	1	yes	down	0.09	0	0.04	0	0.07	0	0	0	0	0	0	0	0.0333333	0
ENSMUSG00000084603	Gm22204	predicted gene, 22204 [Source:MGI Symbol;Acc:MGI:5451981]	0.129	-2.95831	0.0269172	1	yes	down	1.76	0	1.5	0	0.66	0	0	0	0	0	0	0	0.653333	0
ENSMUSG00000083245	Gm11185	predicted gene 11185 [Source:MGI Symbol;Acc:MGI:3650877]	0.128	-2.97126	0.0269839	1	yes	down	0.16	0	0.08	0.15	0	0	0	0	0	0	0	0	0.065	0
ENSMUSG00000083943	Gm11483	predicted gene 11483 [Source:MGI Symbol;Acc:MGI:3652237]	8.734	3.12667	0.0269877	1	yes	up	0	0	0	0	0	0	0	4.12	3.11	0	4.09	0	0	1.88667
ENSMUSG00000094035	Ldlrad2	low density lipoprotein receptor class A domain containing 2 [Source:MGI Symbol;Acc:MGI:3588210]	8.736	3.12702	0.0270003	1	yes	up	0	0	0	0	0	0	0	0.08	0.04	0	0	0.07	0	0.0316667
ENSMUSG00000099552	9830004L10Rik	RIKEN cDNA 9830004L10 gene [Source:MGI Symbol;Acc:MGI:3642808]	0.128	-2.96356	0.0271136	1	yes	down	0.29	0	0.13	0.12	0	0	0	0	0	0	0	0	0.09	0
ENSMUSG00000111097	Gm34069	predicted gene, 34069 [Source:MGI Symbol;Acc:MGI:5593228]	0.128	-2.96258	0.0271497	1	yes	down	0	0.03	0	0.05	0.04	0	0	0	0	0	0	0	0.02	0
ENSMUSG00000107576	Gm44093	predicted gene, 44093 [Source:MGI Symbol;Acc:MGI:5690485]	4.863	2.28184	0.0271703	1	yes	up	0	0	0	0	0	0.04	0	0.06	0.13	0.03	0.03	0.04	0.00666667	0.0483333
ENSMUSG00000098275	Gm18014	predicted gene, 18014 [Source:MGI Symbol;Acc:MGI:5010199]	0.09	-3.47308	0.0271887	1	yes	down	0	0.54	0	0	0.09	0.1	0	0	0	0	0	0	0.121667	0
ENSMUSG00000117335	Gm49870	predicted gene, 49870 [Source:MGI Symbol;Acc:MGI:6270545]	3.164	1.66197	0.0272014	1	yes	up	0	0.29	0.16	0.53	0	0.16	0.63	0.38	0.83	0.26	0.74	0.31	0.19	0.525
ENSMUSG00000109861	4930458B22Rik	RIKEN cDNA 4930458B22 gene [Source:MGI Symbol;Acc:MGI:1914885]	0.176	-2.50921	0.0272114	1	yes	down	0.5	0	0	0.23	0.2	0.12	0	0	0.14	0	0	0	0.175	0.0233333
ENSMUSG00000085133	B930095G15Rik	RIKEN cDNA B930095G15 gene [Source:MGI Symbol;Acc:MGI:2443701]	0.027	-5.19625	0.0272183	1	yes	down	0	0	0	0	0	0.34	0	0	0	0	0	0	0.0566667	0
ENSMUSG00000086266	Igf2os	insulin-like growth factor 2, opposite strand [Source:MGI Symbol;Acc:MGI:1195257]	0.364	-1.45854	0.0272339	1	yes	down	0.09	0.04	0.13	0.08	0.02	0.04	0.03	0.03	0	0.04	0.02	0.01	0.0666667	0.0216667
ENSMUSG00000082342	Gm5395	predicted gene 5395 [Source:MGI Symbol;Acc:MGI:3645838]	8.782	3.13461	0.0272827	1	yes	up	0	0	0	0	0	0	0	0.2	0.2	0	0	0.09	0	0.0816667
ENSMUSG00000060459	Kng2	kininogen 2 [Source:MGI Symbol;Acc:MGI:3027157]	6.026	2.59131	0.0274875	1	yes	up	0.05	0	0.46	0	0	0	0.37	0	0.48	0.17	0.09	0	0.085	0.185
ENSMUSG00000095889	Ighv1-58	immunoglobulin heavy variable 1-58 [Source:MGI Symbol;Acc:MGI:4439557]	0.221	-2.1777	0.027574	1	yes	down	6.94	0	2.4	0	2.62	3.06	0.58	0.81	0	0.49	0.56	0	2.50333	0.406667
ENSMUSG00000086315	Arl4aos	ADP-ribosylation factor-like 4A, opposite strand [Source:MGI Symbol;Acc:MGI:2151103]	5.914	2.56401	0.0275815	1	yes	up	0	0	0.23	0	0	0	0.35	0	0	0.49	0.44	0.46	0.0383333	0.29
ENSMUSG00000117262	Gm9316	predicted gene 9316 [Source:MGI Symbol;Acc:MGI:3647780]	5.461	2.44918	0.0278348	1	yes	up	0	0	0	0.03	0	0	0	0.05	0.07	0	0.08	0.06	0.005	0.0433333
ENSMUSG00000097884	Gm26543	predicted gene, 26543 [Source:MGI Symbol;Acc:MGI:5477037]	3.754	1.9085	0.0280303	1	yes	up	0	0.09	0	0.1	0	0.02	0.07	0.12	0.04	0.24	0.2	0.12	0.035	0.131667
ENSMUSG00000102824	Pdcd5-ps	programmed cell death 5, pseudogene [Source:MGI Symbol;Acc:MGI:3782009]	48.333	5.59493	0.028039	1	yes	up	0	0	0	0	0	0	0	0	20.07	0	0	0	0	3.345
ENSMUSG00000109073	Gm44975	predicted gene 44975 [Source:MGI Symbol;Acc:MGI:5753551]	8.949	3.16172	0.0281569	1	yes	up	0	0	0	0	0	0	0	0.04	0.12	0	0	0.15	0	0.0516667
ENSMUSG00000086234	Usp46os2	ubiquitin specific peptidase 46, opposite strand 2 [Source:MGI Symbol;Acc:MGI:1924246]	9.201	3.20174	0.0281677	1	yes	up	0	0	0	0	0	0	0	0	0.35	0	0.18	0.2	0	0.121667
ENSMUSG00000074506	Gm10705	predicted gene 10705 [Source:MGI Symbol;Acc:MGI:3708678]	39.482	5.30312	0.0281979	1	yes	up	0	0	0	0	0	0	0	6.6	0	0	0	0	0	1.1
ENSMUSG00000094065	Ccl21d	chemokine (C-C motif) ligand 21D [Source:MGI Symbol;Acc:MGI:5434896]	0.118	-3.08498	0.0282816	1	yes	down	0.16	11.65	0	0	0.18	0.36	0	0.15	0.15	0.7	0.14	0.16	2.05833	0.216667
ENSMUSG00000086289	Gm16933	predicted gene, 16933 [Source:MGI Symbol;Acc:MGI:4439857]	0.109	-3.19302	0.0282984	1	yes	down	0.01	0	0.06	0.11	0	0	0	0	0	0	0	0	0.03	0
ENSMUSG00000028310	Ppp3r2	protein phosphatase 3, regulatory subunit B, alpha isoform (calcineurin B, type II) [Source:MGI Symbol;Acc:MGI:107171]	0.24	-2.0563	0.0283197	1	yes	down	0.17	0.04	0.02	0.27	0.14	0.31	0.16	0	0	0.03	0.02	0	0.158333	0.035
ENSMUSG00000079853	Klra1	killer cell lectin-like receptor, subfamily A, member 1 [Source:MGI Symbol;Acc:MGI:101907]	0.233	-2.10215	0.0283898	1	yes	down	0.29	0.21	0.04	0.5	0.07	0.04	0	0.03	0	0.21	0	0	0.191667	0.04
ENSMUSG00000085606	Gm15792	predicted gene 15792 [Source:MGI Symbol;Acc:MGI:3783234]	5.439	2.44344	0.0283963	1	yes	up	0	0	0	0	0	0.11	0	0.17	0.26	0	0.21	0.33	0.0183333	0.161667
ENSMUSG00000062585	Cnr2	cannabinoid receptor 2 (macrophage) [Source:MGI Symbol;Acc:MGI:104650]	0.498	-1.00617	0.0285396	1	yes	down	1.03	0.2	0.27	0.23	0.28	0.28	0.13	0.12	0.26	0.2	0.2	0.21	0.381667	0.186667
ENSMUSG00000086898	Itpr3os	inositol 1,4,5-triphosphate receptor 3, opposite strand [Source:MGI Symbol;Acc:MGI:3704472]	9.03	3.17475	0.0285615	1	yes	up	0	0	0	0	0	0	0	0	0.25	0	0.3	0.1	0	0.108333
ENSMUSG00000099120	Gm27193	predicted gene 27193 [Source:MGI Symbol;Acc:MGI:5521036]	9.038	3.17603	0.0285972	1	yes	up	0	0	0	0	0	0	0.53	0	0.21	0	0	0.34	0	0.18
ENSMUSG00000070417	Olfr2	olfactory receptor 2 [Source:MGI Symbol;Acc:MGI:97432]	0.131	-2.93636	0.0287102	1	yes	down	0	0	0.03	0.01	0.01	0	0	0	0	0	0	0	0.00833333	0
ENSMUSG00000092837	Rpph1	ribonuclease P RNA component H1 [Source:MGI Symbol;Acc:MGI:1934664]	3.245	1.69807	0.0287174	1	yes	up	13.46	16.02	18.78	16.83	31.48	10.88	7.11	33.12	13.01	24.74	229.23	17.65	17.9083	54.1433
ENSMUSG00000106306	4933401H06Rik	RIKEN cDNA 4933401H06 gene [Source:MGI Symbol;Acc:MGI:1918288]	0.13	-2.93952	0.0288362	1	yes	down	0	0	0.18	0	0.05	0.06	0	0	0	0	0	0	0.0483333	0
ENSMUSG00000100106	Gm28856	predicted gene 28856 [Source:MGI Symbol;Acc:MGI:5579562]	0.13	-2.94415	0.0290369	1	yes	down	0.02	0	0.02	0	0.06	0	0	0	0	0	0	0	0.0166667	0
ENSMUSG00000048949	Gm6206	predicted pseudogene 6206 [Source:MGI Symbol;Acc:MGI:3644890]	13.657	3.7716	0.0290479	1	yes	up	0	0	0	0	0	0	0.13	0.08	0	0	0	0	0	0.035
ENSMUSG00000082229	Nap1l2	nucleosome assembly protein 1-like 2 [Source:MGI Symbol;Acc:MGI:106654]	2.489	1.31528	0.0291666	1	yes	up	0.19	0.13	0.25	0.26	0	0.16	0.49	0.31	0.91	0.39	0.21	0.15	0.165	0.41
ENSMUSG00000105406	Gm43247	predicted gene 43247 [Source:MGI Symbol;Acc:MGI:5663384]	0.144	-2.79287	0.0292592	1	yes	down	0	0	0.36	0	0.47	0.28	0	0	0	0	0	0	0.185	0
ENSMUSG00000093805	Gal3st2b	galactose-3-O-sulfotransferase 2B [Source:MGI Symbol;Acc:MGI:3711964]	0.273	-1.87062	0.0292642	1	yes	down	0.58	16.07	2.54	1.16	0.77	1.36	0.95	0.8	3.64	1.17	1.54	2.76	3.74667	1.81
ENSMUSG00000055373	Fut9	fucosyltransferase 9 [Source:MGI Symbol;Acc:MGI:1330859]	2.419	1.27465	0.0293056	1	yes	up	0.03	0.01	0.19	0.05	0.04	0.03	0.04	0.11	0.17	0.1	0.1	0.23	0.0583333	0.125
ENSMUSG00000102548	Gm16701	predicted gene, 16701 [Source:MGI Symbol;Acc:MGI:4439625]	0.084	-3.57168	0.0294225	1	yes	down	0.36	0	0.33	0	0	0	0	0	0	0	0	0	0.115	0
ENSMUSG00000104330	Gm38285	predicted gene, 38285 [Source:MGI Symbol;Acc:MGI:5611513]	10.288	3.36286	0.029537	1	yes	up	0	0	0	0	0	0	0.09	0	0	0	0.08	0.42	0	0.0983333
ENSMUSG00000084217	Gm15488	predicted gene 15488 [Source:MGI Symbol;Acc:MGI:3705835]	0.129	-2.95948	0.0297157	1	yes	down	0	0.15	0.42	0	0.12	0	0	0	0	0	0	0	0.115	0
ENSMUSG00000083287	Gm13502	predicted gene 13502 [Source:MGI Symbol;Acc:MGI:3649894]	19.782	4.30609	0.0297321	1	yes	up	0	0	0	0	0	0	0	0	0.14	1.61	0	0	0	0.291667
ENSMUSG00000082062	Ftl2-ps	ferritin light polypeptide 2, pseudogene [Source:MGI Symbol;Acc:MGI:95590]	13.611	3.76665	0.0297392	1	yes	up	0	0	0	0	0	0	0	0.35	0	1.29	0	0	0	0.273333
ENSMUSG00000113816	Gm47003	predicted gene, 47003 [Source:MGI Symbol;Acc:MGI:6095679]	2.156	1.10836	0.0297545	1	yes	up	0.2	0.2	0.09	0.19	0.04	0.28	0.29	0.29	0.54	0.2	0.57	0.29	0.166667	0.363333
ENSMUSG00000115127	Gm46515	predicted gene, 46515 [Source:MGI Symbol;Acc:MGI:5826152]	0.192	-2.37798	0.0297823	1	yes	down	5.93	0	0	4.9	4.51	2.65	0	0	0	0.95	0	0	2.99833	0.158333
ENSMUSG00000074625	Arhgap40	Rho GTPase activating protein 40 [Source:MGI Symbol;Acc:MGI:3649852]	0.128	-2.96264	0.0298331	1	yes	down	0	0.09	0.25	0.03	0	0	0	0	0	0	0	0	0.0616667	0
ENSMUSG00000083465	Gm11652	predicted gene 11652 [Source:MGI Symbol;Acc:MGI:3651204]	3.198	1.67723	0.0298359	1	yes	up	0.06	0.06	0	0	0.05	0.06	0.23	0.09	0.21	0.09	0.05	0.18	0.0383333	0.141667
ENSMUSG00000042087	4933440N22Rik	RIKEN cDNA 4933440N22 gene [Source:MGI Symbol;Acc:MGI:1921721]	14.843	3.8917	0.0298389	1	yes	up	0	0	0	0	0	0	0	0	1.1	0	0.52	0	0	0.27
ENSMUSG00000108766	Gm44760	predicted gene 44760 [Source:MGI Symbol;Acc:MGI:5753336]	0.128	-2.96519	0.02984	1	yes	down	0.07	0	0	0.06	0	0.19	0	0	0	0	0	0	0.0533333	0
ENSMUSG00000101745	Gm28764	predicted gene 28764 [Source:MGI Symbol;Acc:MGI:5579470]	0.183	-2.45108	0.02996	1	yes	down	0	0	0.01	0	0.02	0.14	0	0	0	0	0	0	0.0283333	0
ENSMUSG00000112596	Gm48804	predicted gene, 48804 [Source:MGI Symbol;Acc:MGI:6098514]	4.172	2.0607	0.0299672	1	yes	up	0	0	0.06	0.04	0.05	0.02	0.12	0.03	0.46	0	0.08	0.14	0.0283333	0.138333
ENSMUSG00000108736	Gm45151	predicted gene 45151 [Source:MGI Symbol;Acc:MGI:5753727]	3.68	1.87973	0.0299899	1	yes	up	0.27	0.14	0	0.25	0	0	0.51	0.38	0.15	0.85	0.12	0.5	0.11	0.418333
ENSMUSG00000111326	Gm3953	predicted gene 3953 [Source:MGI Symbol;Acc:MGI:3782127]	0.126	-2.99395	0.0301165	1	yes	down	0.35	0	0	0.11	0	0.11	0	0	0	0	0	0	0.095	0
ENSMUSG00000104367	Gm38079	predicted gene, 38079 [Source:MGI Symbol;Acc:MGI:5611307]	7.384	2.88437	0.0301904	1	yes	up	0	0	0	0	0	0	0	24.58	0	16.69	38.24	0	0	13.2517
ENSMUSG00000074930	Gm13981	predicted gene 13981 [Source:MGI Symbol;Acc:MGI:3652167]	0.126	-2.98774	0.0301922	1	yes	down	0	0.34	0	0	0.27	0.97	0	0	0	0	0	0	0.263333	0
ENSMUSG00000078648	Gm17546	predicted gene, 17546 [Source:MGI Symbol;Acc:MGI:4937180]	8.653	3.11327	0.0302032	1	yes	up	0	0	0	0	0	0	0.12	0	0	0.4	0	0.12	0	0.106667
ENSMUSG00000094826	Gm23804	predicted gene, 23804 [Source:MGI Symbol;Acc:MGI:5453581]	0.196	-2.34971	0.0302412	1	yes	down	6.77	17.93	22.73	0	67.37	14.17	1.61	0	0	0	0	16.61	21.495	3.03667
ENSMUSG00000082579	Gm11979	predicted gene 11979 [Source:MGI Symbol;Acc:MGI:3650694]	0.19	-2.39228	0.0303249	1	yes	down	0.27	0	0.24	0	0.33	0.12	0	0	0.14	0	0	0	0.16	0.0233333
ENSMUSG00000091993	B930036N10Rik	RIKEN cDNA B930036N10 gene [Source:MGI Symbol;Acc:MGI:3702496]	0.499	-1.00173	0.03044	1	yes	down	0.56	0.99	0.74	0.27	0.49	0.98	0.24	0.28	0.31	0.36	0.62	0.09	0.671667	0.316667
ENSMUSG00000094248	Hist1h2ao	histone cluster 1, H2ao [Source:MGI Symbol;Acc:MGI:2448302]	0.082	-3.60357	0.0305687	1	yes	down	0	0.96	0	1.23	0	0	0	0	0	0	0	0	0.365	0
ENSMUSG00000090043	Gm16167	predicted gene 16167 [Source:MGI Symbol;Acc:MGI:3802049]	5.409	2.43542	0.0306756	1	yes	up	0	0	0	0	0	0.07	0	0	0.16	0.18	0.07	0.21	0.0116667	0.103333
ENSMUSG00000086425	F730016J06Rik	RIKEN cDNA F730016J06 gene [Source:MGI Symbol;Acc:MGI:2443559]	0.383	-1.38376	0.0308582	1	yes	down	0.18	0.12	0.11	0.07	0.13	0.05	0.02	0	0.1	0.11	0.06	0.03	0.11	0.0533333
ENSMUSG00000072849	Serpina1e	serine (or cysteine) peptidase inhibitor, clade A, member 1E [Source:MGI Symbol;Acc:MGI:891967]	0.132	-2.92158	0.0308622	1	yes	down	1.46	0	0	0.28	0.19	0.07	0	0	0	0	0.21	0	0.333333	0.035
ENSMUSG00000085967	Gm12530	predicted gene 12530 [Source:MGI Symbol;Acc:MGI:3651546]	7.467	2.90051	0.0308755	1	yes	up	0	0	0	0	0	0	0	0	0	0.06	0.04	0.07	0	0.0283333
ENSMUSG00000005800	Mmp8	matrix metallopeptidase 8 [Source:MGI Symbol;Acc:MGI:1202395]	0.082	-3.61532	0.0308775	1	yes	down	0	0.08	0	0	0	0.13	0	0	0	0	0	0	0.035	0
ENSMUSG00000113314	Gm2721	predicted gene 2721 [Source:MGI Symbol;Acc:MGI:3780890]	0.082	-3.61532	0.0308775	1	yes	down	0	0.14	0	0	0	0.22	0	0	0	0	0	0	0.06	0
ENSMUSG00000021872	Rnase10	ribonuclease, RNase A family, 10 (non-active) [Source:MGI Symbol;Acc:MGI:1922269]	7.468	2.90081	0.0309062	1	yes	up	0	0	0	0	0	0	0.05	0.07	0	0	0.08	0	0	0.0333333
ENSMUSG00000081992	Gm13408	predicted gene 13408 [Source:MGI Symbol;Acc:MGI:3649613]	7.69	2.94296	0.0309099	1	yes	up	0	0	0	0	0	0	0.15	0.12	0.27	0	0	0	0	0.09
ENSMUSG00000104876	Trdc	T cell receptor delta, constant region [Source:MGI Symbol;Acc:MGI:98612]	0.418	-1.25928	0.0309602	1	yes	down	0.49	0.47	0.09	0.99	0.22	0.71	0.51	0.13	0.07	0.1	0.25	0.15	0.495	0.201667
ENSMUSG00000101641	Gm29560	predicted gene 29560 [Source:MGI Symbol;Acc:MGI:5580266]	2.801	1.48582	0.0310627	1	yes	up	0	0	0.27	0.09	0.16	0.37	0.37	0.35	0.53	0.31	0.43	0.63	0.148333	0.436667
ENSMUSG00000026220	Slc16a14	solute carrier family 16 (monocarboxylic acid transporters), member 14 [Source:MGI Symbol;Acc:MGI:1919031]	7.508	2.90849	0.0312499	1	yes	up	0	0	0	0	0	0	0	0	0.02	0.03	0.04	0	0	0.015
ENSMUSG00000114321	Gm8971	predicted gene 8971 [Source:MGI Symbol;Acc:MGI:3648536]	7.764	2.95676	0.0312585	1	yes	up	0	0	0	0	0	0	0	1.4	0	0.5	0.57	0	0	0.411667
ENSMUSG00000114681	1700026N04Rik	RIKEN cDNA 1700026N04 gene [Source:MGI Symbol;Acc:MGI:1919521]	5.519	2.46446	0.0314896	1	yes	up	0	0	0	0.15	0	0	0.3	0	0.35	0.13	0	0.59	0.025	0.228333
ENSMUSG00000076578	Igkv6-29	immunoglobulin kappa chain variable 6-29 [Source:MGI Symbol;Acc:MGI:4439616]	0.08	-3.6511	0.03154	1	yes	down	0	0	0	3.45	0	0.78	0	0	0	0	0	0	0.705	0
ENSMUSG00000090122	Kcne1l	potassium voltage-gated channel, Isk-related family, member 1-like, pseudogene [Source:MGI Symbol;Acc:MGI:1913490]	4.329	2.11406	0.0316324	1	yes	up	0	0	0.09	0.04	0.08	0.04	0.36	0.34	0.15	0.33	0	0	0.0416667	0.196667
ENSMUSG00000065956	Defa37	defensin, alpha, 37 [Source:MGI Symbol;Acc:MGI:3705236]	0.085	-3.56235	0.0316457	1	yes	down	0.92	0	0	2.41	0	0	0	0	0	0	0	0	0.555	0
ENSMUSG00000108693	Gm45153	predicted gene 45153 [Source:MGI Symbol;Acc:MGI:5753729]	7.556	2.91755	0.0316837	1	yes	up	0	0	0	0	0	0	0.03	0.05	0.08	0	0	0	0	0.0266667
ENSMUSG00000092077	Olfr101	olfactory receptor 101 [Source:MGI Symbol;Acc:MGI:2177484]	7.567	2.91979	0.0316997	1	yes	up	0	0	0	0	0	0	0.04	0	0	0.02	0.14	0	0	0.0333333
ENSMUSG00000106032	Gm42463	predicted gene 42463 [Source:MGI Symbol;Acc:MGI:5662600]	5.428	2.44041	0.0318816	1	yes	up	0.01	0	0	0	0	0	0.04	0	0	0.01	0.02	0.04	0.00166667	0.0183333
ENSMUSG00000010803	Gabra1	gamma-aminobutyric acid (GABA) A receptor, subunit alpha 1 [Source:MGI Symbol;Acc:MGI:95613]	0.124	-3.01643	0.0319906	1	yes	down	0	0.05	0.01	0	0	0.07	0	0	0	0	0	0	0.0216667	0
ENSMUSG00000085823	Gm13012	predicted gene 13012 [Source:MGI Symbol;Acc:MGI:3652270]	0.287	-1.80116	0.0319954	1	yes	down	0.56	0.16	0.43	0.19	0.17	0.2	0.13	0.15	0	0	0.12	0	0.285	0.0666667
ENSMUSG00000086655	C330018A13Rik	RIKEN cDNA C330018A13 gene [Source:MGI Symbol;Acc:MGI:2444781]	5.515	2.46326	0.032009	1	yes	up	0	0	0	0	0	0.04	0.09	0	0.05	0	0.16	0.08	0.00666667	0.0633333
ENSMUSG00000109472	Gm18943	predicted gene, 18943 [Source:MGI Symbol;Acc:MGI:5011128]	7.666	2.93847	0.0321467	1	yes	up	0	0	0	0	0	0	0.12	0	0	0	0.06	0.12	0	0.05
ENSMUSG00000089803	Gm10171	predicted gene 10171 [Source:MGI Symbol;Acc:MGI:3704203]	0.043	-4.55	0.0321879	1	yes	down	0	0	0	0	2.35	0	0	0	0	0	0	0	0.391667	0
ENSMUSG00000075405	9430097D07Rik	RIKEN cDNA 9430097D07 gene [Source:MGI Symbol;Acc:MGI:2441749]	0.123	-3.02217	0.0322047	1	yes	down	0.05	0.14	0	0	0.04	0	0	0	0	0	0	0	0.0383333	0
ENSMUSG00000073028	Igkv4-71	immunoglobulin kappa chain variable 4-71 [Source:MGI Symbol;Acc:MGI:4439654]	31.592	4.98147	0.032261	1	yes	up	0	0	0	0	0	0	0	0	0	0	15.66	0	0	2.61
ENSMUSG00000118531	Tmigd3	transmembrane and immunoglobulin domain containing 3 [Source:MGI Symbol;Acc:MGI:5604098]	6.717	2.74772	0.0322973	1	yes	up	0	0	0	0.01	0	0	0	0.07	0	0	0	0.28	0.00166667	0.0583333
ENSMUSG00000115938	Gm17241	predicted gene, 17241 [Source:MGI Symbol;Acc:MGI:4936875]	0.187	-2.41618	0.0325128	1	yes	down	2.7	0	2.18	0.96	0	1.04	0	0	0	0	0	0	1.14667	0
ENSMUSG00000108522	Gm44664	predicted gene 44664 [Source:MGI Symbol;Acc:MGI:5753240]	7.323	2.87237	0.0326358	1	yes	up	0	0	0	0	0	0	0	0.03	0	0.09	0.03	0	0	0.025
ENSMUSG00000117804	Gm6252	predicted gene 6252 [Source:MGI Symbol;Acc:MGI:3644748]	7.13	2.83388	0.032637	1	yes	up	0	0	0	0	0	0	0	0.29	0.24	0	0	0.25	0	0.13
ENSMUSG00000092247	Gm20426	predicted gene 20426 [Source:MGI Symbol;Acc:MGI:5141891]	7.693	2.94363	0.0327142	1	yes	up	0	0	0	0	0	0	0	0	0.8	0	0.77	0.4	0	0.328333
ENSMUSG00000107927	Gm44090	predicted gene, 44090 [Source:MGI Symbol;Acc:MGI:5690482]	4.191	2.0672	0.0327286	1	yes	up	0	0	0	0.07	0	0	0.03	0.07	0.08	0.03	0.1	0.07	0.0116667	0.0633333
ENSMUSG00000110639	Gm6831	predicted gene 6831 [Source:MGI Symbol;Acc:MGI:3645552]	0.222	-2.17431	0.032804	1	yes	down	0.08	0	0.08	0.84	0.83	0.94	0	0	0	0.64	0.74	0	0.461667	0.23
ENSMUSG00000073424	Cyp4f15	cytochrome P450, family 4, subfamily f, polypeptide 15 [Source:MGI Symbol;Acc:MGI:2146921]	0.148	-2.75774	0.0328445	1	yes	down	0.13	2.05	0.03	0.09	0.03	0.06	0.35	0	0	0.08	0	0	0.398333	0.0716667
ENSMUSG00000091086	Rpl6l	ribosomal protein L6-like [Source:MGI Symbol;Acc:MGI:3647789]	0.161	-2.63152	0.0329051	1	yes	down	0	0	0.11	0	0.13	0.11	0	0	0	0	0	0	0.0583333	0
ENSMUSG00000086443	4933421A08Rik	RIKEN cDNA 4933421A08 gene [Source:MGI Symbol;Acc:MGI:1918347]	7.727	2.94984	0.032979	1	yes	up	0	0	0	0	0	0	0.08	0	0.09	0	0.04	0	0	0.035
ENSMUSG00000099468	Gm28271	predicted gene 28271 [Source:MGI Symbol;Acc:MGI:5578977]	7.728	2.95003	0.032987	1	yes	up	0	0	0	0	0	0	1.17	0	1.55	0	0	0.57	0	0.548333
ENSMUSG00000089814	Gm15310	predicted gene 15310 [Source:MGI Symbol;Acc:MGI:3708111]	0.157	-2.66959	0.0331153	1	yes	down	0	0	0.51	1	0.44	0	0	0	0	0	0	0	0.325	0
ENSMUSG00000096218	Gm2916	predicted gene 2916 [Source:MGI Symbol;Acc:MGI:3781094]	0.157	-2.66659	0.0332279	1	yes	down	0	0	0.04	0.08	0.03	0	0	0	0	0	0	0	0.025	0
ENSMUSG00000112249	Gm30262	predicted gene, 30262 [Source:MGI Symbol;Acc:MGI:5589421]	0.157	-2.66659	0.0332279	1	yes	down	0	0	0.11	0.22	0.09	0	0	0	0	0	0	0	0.07	0
ENSMUSG00000026985	Il1f8	interleukin 1 family, member 8 [Source:MGI Symbol;Acc:MGI:1916927]	0.406	-1.29906	0.0332467	1	yes	down	0.38	1.62	0.29	0.71	1.13	0.48	0.78	0.41	0.14	0.15	0.17	0.23	0.768333	0.313333
ENSMUSG00000061082	Plac1	placental specific protein 1 [Source:MGI Symbol;Acc:MGI:1926287]	0.077	-3.68979	0.0332484	1	yes	down	0.06	0	0	0	0.51	0	0	0	0	0	0	0	0.095	0
ENSMUSG00000021879	Dnah12	dynein, axonemal, heavy chain 12 [Source:MGI Symbol;Acc:MGI:107720]	7.398	2.88706	0.0332708	1	yes	up	0	0	0	0	0	0	0	0	0	0.01	0	0	0	0.00166667
ENSMUSG00000095961	Vmn2r102	vomeronasal 2, receptor 102 [Source:MGI Symbol;Acc:MGI:3647786]	0.157	-2.66775	0.0332935	1	yes	down	0	0	0.01	0	0	0	0	0	0	0	0	0	0.00166667	0
ENSMUSG00000096770	Amy2a4	amylase 2a4 [Source:MGI Symbol;Acc:MGI:3711258]	0.107	-3.22818	0.0333092	1	yes	down	0	0	0.62	0.01	0	0.01	0.01	0.02	0	0	0.03	0	0.106667	0.01
ENSMUSG00000111308	Gm48710	predicted gene, 48710 [Source:MGI Symbol;Acc:MGI:6098355]	0.157	-2.66885	0.0333519	1	yes	down	0	0	0	0.02	0.03	0.02	0	0	0	0	0	0	0.0116667	0
ENSMUSG00000100257	C4bp-ps1	complement component 4 binding protein, pseudogene 1 [Source:MGI Symbol;Acc:MGI:99594]	0.093	-3.42513	0.0333897	1	yes	down	0	0	0.25	0	0	0.68	0	0	0	0	0	0	0.155	0
ENSMUSG00000102282	A930032L01Rik	RIKEN cDNA A930032L01 gene [Source:MGI Symbol;Acc:MGI:1925083]	0.157	-2.67118	0.0334718	1	yes	down	0	0	0.16	0.08	0	0.08	0	0	0	0	0	0	0.0533333	0
ENSMUSG00000076747	Trgv5	T cell receptor gamma, variable 5 [Source:MGI Symbol;Acc:MGI:98635]	0.157	-2.67118	0.0334718	1	yes	down	0	0	2.21	0.65	0	0.67	0	0	0	0	0	0	0.588333	0
ENSMUSG00000111940	Gm4478	predicted gene 4478 [Source:MGI Symbol;Acc:MGI:3782662]	0.143	-2.80096	0.0334734	1	yes	down	0.29	0.29	0	0.6	0	0	0	0	0	0	0	0	0.196667	0
ENSMUSG00000095766	Gm21182	predicted gene, 21182 [Source:MGI Symbol;Acc:MGI:5434537]	0.079	-3.65401	0.0334818	1	yes	down	0	0.68	0	0	0.19	0	0	0	0	0	0	0	0.145	0
ENSMUSG00000116797	2600002D14Rik	RIKEN cDNA 2600002D14 gene [Source:MGI Symbol;Acc:MGI:1925630]	7.544	2.91526	0.0334999	1	yes	up	0	0	0	0	0	0	1.08	0	2.87	0	2.08	0	0	1.005
ENSMUSG00000113454	Gm47373	predicted gene, 47373 [Source:MGI Symbol;Acc:MGI:6096286]	0.157	-2.67228	0.03353	1	yes	down	0	0	0	0.22	0.09	0.11	0	0	0	0	0	0	0.07	0
ENSMUSG00000114136	4921511I17Rik	RIKEN cDNA 4921511I17 gene [Source:MGI Symbol;Acc:MGI:1918108]	0.191	-2.38461	0.0336445	1	yes	down	0.11	0.06	0.21	0.05	0	0	0	0	0	0.04	0	0	0.0716667	0.00666667
ENSMUSG00000091903	Gm6460	predicted gene 6460 [Source:MGI Symbol;Acc:MGI:3644247]	0.157	-2.6739	0.0336445	1	yes	down	0.11	0	0.1	0	0.18	0	0	0	0	0	0	0	0.065	0
ENSMUSG00000102865	Gm9839	predicted gene 9839 [Source:MGI Symbol;Acc:MGI:3641910]	7.923	2.98602	0.0337117	1	yes	up	0	0	0	0	0	0	0.02	0.11	0	0	0	0.1	0	0.0383333
ENSMUSG00000108196	Gm36328	predicted gene, 36328 [Source:MGI Symbol;Acc:MGI:5595487]	0.156	-2.67616	0.0337619	1	yes	down	0.38	0	0	0.34	0.59	0	0	0	0	0	0	0	0.218333	0
ENSMUSG00000085361	Gm16305	predicted gene 16305 [Source:MGI Symbol;Acc:MGI:3826519]	7.456	2.89841	0.0338062	1	yes	up	0	0	0	0	0	0	0.19	0	0.23	0.49	0	0	0	0.151667
ENSMUSG00000060438	Rps10-ps1	ribosomal protein S10, pseudogene 1 [Source:MGI Symbol;Acc:MGI:3644167]	3.955	1.98361	0.0338868	1	yes	up	0.28	0	0.5	0	0.22	0	0.25	0.54	0	1.24	0.93	1.21	0.166667	0.695
ENSMUSG00000103179	Gm37171	predicted gene, 37171 [Source:MGI Symbol;Acc:MGI:5610399]	0.184	-2.44608	0.0339879	1	yes	down	0.06	0.26	0	0.06	0	0.12	0	0.05	0	0	0	0	0.0833333	0.00833333
ENSMUSG00000085996	A830012C17Rik	RIKEN cDNA A830012C17 gene [Source:MGI Symbol;Acc:MGI:2441830]	0.305	-1.71231	0.0339942	1	yes	down	0.08	0.08	0.08	0.08	0.03	0.08	0	0.03	0.05	0	0.04	0	0.0716667	0.02
ENSMUSG00000098850	Gm27390	predicted gene, 27390 [Source:MGI Symbol;Acc:MGI:5530772]	0.184	-2.44049	0.034124	1	yes	down	0	4.41	34.17	0	9.3	0	0	1.83	0	0	0	0	7.98	0.305
ENSMUSG00000010529	Gm266	predicted gene 266 [Source:MGI Symbol;Acc:MGI:2685112]	0.363	-1.46063	0.034311	1	yes	down	0.13	0.19	0.29	0.24	0.05	0.12	0.12	0.05	0	0.05	0.06	0.06	0.17	0.0566667
ENSMUSG00000086350	B230369F24Rik	RIKEN cDNA B230369F24 gene [Source:MGI Symbol;Acc:MGI:2443392]	4.741	2.24523	0.0343426	1	yes	up	0	0	0	0.03	0	0	0.01	0	0.11	0.03	0.04	0.04	0.005	0.0383333
ENSMUSG00000055937	Krt28	keratin 28 [Source:MGI Symbol;Acc:MGI:1918093]	0.155	-2.68763	0.0343567	1	yes	down	0.04	0	0.04	0	0	0.08	0	0	0	0	0	0	0.0266667	0
ENSMUSG00000113630	4930404H11Rik	RIKEN cDNA 4930404H11 gene [Source:MGI Symbol;Acc:MGI:1921065]	0.155	-2.68763	0.0343567	1	yes	down	0.12	0	0.11	0	0	0.23	0	0	0	0	0	0	0.0766667	0
ENSMUSG00000066196	Spag8	sperm associated antigen 8 [Source:MGI Symbol;Acc:MGI:3056295]	2.235	1.16056	0.034388	1	yes	up	0.22	0.06	0.32	0.27	0.14	0.13	0.11	0.5	0.25	0.26	0.5	0.16	0.19	0.296667
ENSMUSG00000041247	Lamp3	lysosomal-associated membrane protein 3 [Source:MGI Symbol;Acc:MGI:2441659]	0.155	-2.68809	0.0344057	1	yes	down	0.04	0	0.02	0	0.02	0	0	0	0	0	0	0	0.0133333	0
ENSMUSG00000068947	Olfr366	olfactory receptor 366 [Source:MGI Symbol;Acc:MGI:3030200]	0.156	-2.68335	0.0344096	1	yes	down	0.01	0	0	0	0.01	0.02	0	0	0	0	0	0	0.00666667	0
ENSMUSG00000096205	Gm22068	predicted gene, 22068 [Source:MGI Symbol;Acc:MGI:5451845]	7.296	2.86702	0.0344141	1	yes	up	6.77	0	22.73	40.12	67.37	14.17	1.61	50.44	12.07	0	1126.82	16.61	25.1933	201.258
ENSMUSG00000033196	Myh2	myosin, heavy polypeptide 2, skeletal muscle, adult [Source:MGI Symbol;Acc:MGI:1339710]	6.326	2.66123	0.0344502	1	yes	up	0.07	0	0.03	0.03	0	0	0	0.01	0.17	0.57	0.07	0	0.0216667	0.136667
ENSMUSG00000065725	Gm26165	predicted gene, 26165 [Source:MGI Symbol;Acc:MGI:5455942]	7.544	2.91534	0.0344706	1	yes	up	0	0	0	0	0	0	34.74	21.54	0	0	99.64	0	0	25.9867
ENSMUSG00000042360	4930433N12Rik	RIKEN cDNA 4930433N12 gene [Source:MGI Symbol;Acc:MGI:2149746]	0.155	-2.6899	0.0344717	1	yes	down	0.07	0	0	0.07	0	0.13	0	0	0	0	0	0	0.045	0
ENSMUSG00000083678	Gm12989	predicted gene 12989 [Source:MGI Symbol;Acc:MGI:3652245]	0.19	-2.39577	0.0344759	1	yes	down	0	0.11	0.03	0.13	0.11	0	0	0	0	0	0	0	0.0633333	0
ENSMUSG00000108756	Gm44894	predicted gene 44894 [Source:MGI Symbol;Acc:MGI:5753470]	2.997	1.58342	0.034615	1	yes	up	0	0.06	0	0.06	0.03	0.06	0.1	0.07	0.15	0.21	0.05	0.06	0.035	0.106667
ENSMUSG00000105081	Gm43110	predicted gene 43110 [Source:MGI Symbol;Acc:MGI:5663247]	4.059	2.02129	0.0346585	1	yes	up	6.84	9.21	0	0	12.55	0	27.68	7.66	28.07	0	27.85	13.67	4.76667	17.4883
ENSMUSG00000074465	Gm10701	predicted gene 10701 [Source:MGI Symbol;Acc:MGI:3642532]	7.574	2.92108	0.0347353	1	yes	up	0	0	0	0	0	0	0	0.07	0.1	0	0	0.26	0	0.0716667
ENSMUSG00000074446	Defa23	defensin, alpha, 23 [Source:MGI Symbol;Acc:MGI:3630381]	0.048	-4.38127	0.0347472	1	yes	down	0	0	0	5.7	0	0	0	0	0	0	0	0	0.95	0
ENSMUSG00000116739	Gm49733	predicted gene, 49733 [Source:MGI Symbol;Acc:MGI:6215218]	0.155	-2.69375	0.034801	1	yes	down	0	1.29	0	0	1.94	1.14	0	0	0	0	0	0	0.728333	0
ENSMUSG00000041750	Cd1d2	CD1d2 antigen [Source:MGI Symbol;Acc:MGI:107675]	7.737	2.95184	0.0348133	1	yes	up	0	0	0	0	0	0	0	0.05	0.23	0	0.04	0	0	0.0533333
ENSMUSG00000036131	Frmd7	FERM domain containing 7 [Source:MGI Symbol;Acc:MGI:2686379]	0.193	-2.37313	0.0348598	1	yes	down	0.1	0.03	0.09	0	0.03	0	0	0	0	0	0.03	0	0.0416667	0.005
ENSMUSG00000094220	Trav6-3	T cell receptor alpha variable 6-3 [Source:MGI Symbol;Acc:MGI:3649610]	0.154	-2.69609	0.0349163	1	yes	down	0	1.11	0.89	0	0	0.46	0	0	0	0	0	0	0.41	0
ENSMUSG00000083518	Gm9429	predicted gene 9429 [Source:MGI Symbol;Acc:MGI:3643631]	0.154	-2.69609	0.0349163	1	yes	down	0	0.1	0.18	0	0	0.1	0	0	0	0	0	0	0.0633333	0
ENSMUSG00000085260	Med9os	mediator complex subunit 9, opposite strand [Source:MGI Symbol;Acc:MGI:1916628]	3.562	1.83274	0.0349266	1	yes	up	0	0	0.22	0.87	0	0.22	0.65	0.47	0.78	0.9	0.29	1.9	0.218333	0.831667
ENSMUSG00000112540	Gm47461	predicted gene, 47461 [Source:MGI Symbol;Acc:MGI:6096425]	2.238	1.16232	0.035062	1	yes	up	0.11	0.19	0.25	0.36	0.03	0.11	0.51	0.42	0.33	0.61	0.34	0.11	0.175	0.386667
ENSMUSG00000030827	Fgf21	fibroblast growth factor 21 [Source:MGI Symbol;Acc:MGI:1861377]	0.154	-2.70064	0.0351428	1	yes	down	0	0.09	0	0.16	0	0.08	0	0	0	0	0	0	0.055	0
ENSMUSG00000048981	Krt31	keratin 31 [Source:MGI Symbol;Acc:MGI:1309993]	0.154	-2.70064	0.0351483	1	yes	down	0	0.04	0	0	0.04	0.09	0	0	0	0	0	0	0.0283333	0
ENSMUSG00000111990	Gm47033	predicted gene, 47033 [Source:MGI Symbol;Acc:MGI:6095730]	4.506	2.17181	0.0352601	1	yes	up	0	0.16	0.09	0.09	0.29	0.06	0.3	0.14	0.14	2.4	0	0.21	0.115	0.531667
ENSMUSG00000108607	Gm44646	predicted gene 44646 [Source:MGI Symbol;Acc:MGI:5753222]	5.34	2.41681	0.0353601	1	yes	up	0	0.25	0	0	0	0	0.46	0	0.28	0.38	0.85	0	0.0416667	0.328333
ENSMUSG00000105999	Gm2213	predicted gene 2213 [Source:MGI Symbol;Acc:MGI:3780383]	4.216	2.07588	0.0353832	1	yes	up	0	0	0.26	0.13	0	0	0.13	0.2	0.16	1.01	0.12	0.26	0.065	0.313333
ENSMUSG00000093906	Igkv9-129	immunoglobulin kappa variable 9-129 [Source:MGI Symbol;Acc:MGI:3525017]	11.134	3.47693	0.0354324	1	yes	up	0	0	0	0	0	0	1.18	0	0	2.9	0	0	0	0.68
ENSMUSG00000105445	Gm42972	predicted gene 42972 [Source:MGI Symbol;Acc:MGI:5663109]	7.668	2.93882	0.0354491	1	yes	up	0	0	0	0	0	0	0.01	0	0.01	0	0	0.03	0	0.00833333
ENSMUSG00000097087	Gm26878	predicted gene, 26878 [Source:MGI Symbol;Acc:MGI:5477372]	7.666	2.93853	0.0355061	1	yes	up	0	0	0	0	0	0	0	0	0.14	0.03	0.04	0	0	0.035
ENSMUSG00000039672	Kcne2	potassium voltage-gated channel, Isk-related subfamily, gene 2 [Source:MGI Symbol;Acc:MGI:1891123]	2.203	1.13939	0.0356025	1	yes	up	0.17	0.09	0.49	0.7	0.14	0.21	0.17	0.91	0.82	0.66	0.46	0.7	0.3	0.62
ENSMUSG00000106732	Gm43792	predicted gene 43792 [Source:MGI Symbol;Acc:MGI:5663929]	0.11	-3.17822	0.0358679	1	yes	down	0	0	0.09	0	0	0.09	0	0	0	0	0	0	0.03	0
ENSMUSG00000075276	Gm13653	predicted gene 13653 [Source:MGI Symbol;Acc:MGI:3649358]	4.708	2.23526	0.0360309	1	yes	up	0	0	0	0.28	0	0.1	0.66	0.73	0	0.34	0	0.53	0.0633333	0.376667
ENSMUSG00000105705	AC174780.1	anaphase-promoting complex subunit 5 pseudogene	0.152	-2.7188	0.0360933	1	yes	down	0.14	0.07	0	0.07	0	0	0	0	0	0	0	0	0.0466667	0
ENSMUSG00000070490	Gm10293	predicted pseudogene 10293 [Source:MGI Symbol;Acc:MGI:3704216]	0.173	-2.52975	0.0361194	1	yes	down	0	0	0	0.1	0.07	0.09	0	0	0	0	0	0	0.0433333	0
ENSMUSG00000057244	Gm6139	predicted gene 6139 [Source:MGI Symbol;Acc:MGI:3643279]	10.624	3.40931	0.0363017	1	yes	up	0	0	0	0	0	0	0	0	0.43	0.25	0	0	0	0.113333
ENSMUSG00000069266	H4c2	H4 clustered histone 2 [Source:MGI Symbol;Acc:MGI:2448420]	0.375	-1.41572	0.0363541	1	yes	down	0.48	2.35	5.34	3.08	1.26	1.43	0.9	0.61	0	0.92	1.3	0.86	2.32333	0.765
ENSMUSG00000082755	Gm8692	predicted gene 8692 [Source:MGI Symbol;Acc:MGI:3646818]	9.972	3.31795	0.0366237	1	yes	up	0	0	0	0	0	0	0.97	0.93	0	0	0	0	0	0.316667
ENSMUSG00000104784	Gm42984	predicted gene 42984 [Source:MGI Symbol;Acc:MGI:5663121]	2.962	1.56645	0.0366458	1	yes	up	1	0.25	0.23	0.55	0.34	0	1.02	1.42	3.35	0.2	0.29	0.92	0.395	1.2
ENSMUSG00000106419	Gm5550	predicted gene 5550 [Source:MGI Symbol;Acc:MGI:3643895]	6.973	2.80178	0.0366588	1	yes	up	0	0	0	0	0	0	0.07	0	0.16	0	0.09	0	0	0.0533333
ENSMUSG00000045812	Olfr984	olfactory receptor 984 [Source:MGI Symbol;Acc:MGI:3030818]	4.079	2.02817	0.0367757	1	yes	up	0	0.01	0	0	0.01	0.01	0.01	0.04	0.01	0.05	0	0.06	0.005	0.0283333
ENSMUSG00000104292	Gm38042	predicted gene, 38042 [Source:MGI Symbol;Acc:MGI:5611270]	2.966	1.5687	0.0368512	1	yes	up	0	0.01	0	0.02	0.01	0.03	0.05	0.01	0.05	0.06	0.05	0.03	0.0116667	0.0416667
ENSMUSG00000004371	Il11	interleukin 11 [Source:MGI Symbol;Acc:MGI:107613]	0.492	-1.02189	0.0369005	1	yes	down	0.26	0.29	0.28	0.23	0.64	0.27	0.23	0.18	0.09	0.17	0.12	0.1	0.328333	0.148333
ENSMUSG00000078880	Gm14308	predicted gene 14308 [Source:MGI Symbol;Acc:MGI:3782921]	2.018	1.01297	0.0369232	1	yes	up	1.12	2.85	1.44	3.12	2.52	1.47	1.92	2.79	7.46	2.93	5.24	2.46	2.08667	3.8
ENSMUSG00000079707	Tcte3	t-complex-associated testis expressed 3 [Source:MGI Symbol;Acc:MGI:98642]	0.105	-3.25564	0.036962	1	yes	down	0	0.56	0.88	0	0	0	0	0	0	0	0	0	0.24	0
ENSMUSG00000032854	Ugt8a	UDP galactosyltransferase 8A [Source:MGI Symbol;Acc:MGI:109522]	0.217	-2.20494	0.0370008	1	yes	down	0.58	5.2	0.1	0.34	0.29	1.15	1.26	0.1	0.07	0.08	0.18	0.06	1.27667	0.291667
ENSMUSG00000114942	Gm49361	predicted gene, 49361 [Source:MGI Symbol;Acc:MGI:6121571]	0.102	-3.29767	0.0370356	1	yes	down	0	0.06	0	0	0	0.06	0	0	0	0	0	0	0.02	0
ENSMUSG00000108211	Gm44130	predicted gene, 44130 [Source:MGI Symbol;Acc:MGI:5690522]	0.15	-2.73653	0.037073	1	yes	down	0.02	0.04	0	0	0	0.02	0	0	0	0	0	0	0.0133333	0
ENSMUSG00000086726	Gm9458	predicted gene 9458 [Source:MGI Symbol;Acc:MGI:3779868]	8.227	3.04042	0.0370958	1	yes	up	0	0.13	0.36	0.06	0.31	0	0.12	0.24	0	0	0	5.31	0.143333	0.945
ENSMUSG00000005540	Fcer2a	Fc receptor, IgE, low affinity II, alpha polypeptide [Source:MGI Symbol;Acc:MGI:95497]	0.28	-1.83788	0.0371005	1	yes	down	3.08	0.12	0.11	0.2	0.91	0.37	0.14	0.07	0.1	0.34	0.72	0.08	0.798333	0.241667
ENSMUSG00000017588	Krt27	keratin 27 [Source:MGI Symbol;Acc:MGI:1339999]	0.158	-2.66215	0.0372313	1	yes	down	0.14	0.83	0	0.18	0	0.04	0.13	0	0	0.04	0	0	0.198333	0.0283333
ENSMUSG00000114157	Gm47870	predicted gene, 47870 [Source:MGI Symbol;Acc:MGI:6097090]	6.767	2.75855	0.0373108	1	yes	up	0	0	0	0	0	0	0.06	0	0.07	0	0	0.1	0	0.0383333
ENSMUSG00000057280	Musk	muscle, skeletal, receptor tyrosine kinase [Source:MGI Symbol;Acc:MGI:103581]	2.067	1.04781	0.0374481	1	yes	up	0.1	0.1	0.14	0.04	0.03	0.44	0.17	0.16	0.41	0.22	0.07	0.26	0.141667	0.215
ENSMUSG00000026818	Cel	carboxyl ester lipase [Source:MGI Symbol;Acc:MGI:88374]	0.119	-3.07094	0.0374702	1	yes	down	0	0	0.4	0	0	0.03	0	0	0	0	0	0.03	0.0716667	0.005
ENSMUSG00000094132	Gm3264	predicted gene 3264 [Source:MGI Symbol;Acc:MGI:3781442]	0.18	-2.47177	0.0374747	1	yes	down	0	0	0.22	0.1	0.1	0	0	0	0	0	0	0	0.07	0
ENSMUSG00000108625	Gm44711	predicted gene 44711 [Source:MGI Symbol;Acc:MGI:5753287]	0.164	-2.60476	0.0374997	1	yes	down	0	0.06	0.06	0	0	0.1	0	0	0	0	0	0	0.0366667	0
ENSMUSG00000065251	Gm23971	predicted gene, 23971 [Source:MGI Symbol;Acc:MGI:5453748]	3.686	1.88207	0.0375523	1	yes	up	4.31	1.71	6.77	5.19	8.29	2.89	10.68	9.64	22.48	1.15	74.46	4.05	4.86	20.41
ENSMUSG00000064702	Gm24950	predicted gene, 24950 [Source:MGI Symbol;Acc:MGI:5454727]	3.686	1.88207	0.0375523	1	yes	up	4.31	1.71	6.77	5.19	8.29	2.89	10.68	9.64	22.48	1.15	74.46	4.05	4.86	20.41
ENSMUSG00000043430	Psapl1	prosaposin-like 1 [Source:MGI Symbol;Acc:MGI:1924193]	10.227	3.35427	0.0375782	1	yes	up	0	0	0	0	0	0	0	0	0.11	0.06	0	0	0	0.0283333
ENSMUSG00000106458	Gm42633	predicted gene 42633 [Source:MGI Symbol;Acc:MGI:5662770]	6.085	2.6053	0.037662	1	yes	up	0	0	0	0	0	0	0	0.02	0	0.04	0.02	0	0	0.0133333
ENSMUSG00000059631	1500035N22Rik	RIKEN cDNA 1500035N22 gene [Source:MGI Symbol;Acc:MGI:1917508]	0.287	-1.79905	0.0377359	1	yes	down	0.4	0.6	0	0.57	0.16	0.29	0.09	0.07	0	0.16	0.18	0	0.336667	0.0833333
ENSMUSG00000025396	Hsd17b6	hydroxysteroid (17-beta) dehydrogenase 6 [Source:MGI Symbol;Acc:MGI:1351670]	0.108	-3.21615	0.0379362	1	yes	down	0.21	0	0	0.09	0	0	0	0	0	0	0	0	0.05	0
ENSMUSG00000105356	Gm42603	predicted gene 42603 [Source:MGI Symbol;Acc:MGI:5662740]	9.867	3.30259	0.0380594	1	yes	up	0	0	0	0	0	0	0	0	0	0.13	0.06	0	0	0.0316667
ENSMUSG00000043164	Tmem212	transmembrane protein 212 [Source:MGI Symbol;Acc:MGI:2685410]	6.123	2.61426	0.038247	1	yes	up	0	0	0	0	0	0	0	0.09	0.15	0.21	0	0	0	0.075
ENSMUSG00000091272	Gm17641	predicted gene, 17641 [Source:MGI Symbol;Acc:MGI:4937275]	6.706	2.74552	0.0383067	1	yes	up	0	0	0	0	0	0	0.06	0.02	0.03	0	0	0	0	0.0183333
ENSMUSG00000091163	Gm3962	predicted gene 3962 [Source:MGI Symbol;Acc:MGI:3782136]	0.177	-2.50142	0.0384157	1	yes	down	0.03	0	0.18	0.26	0	0	0	0	0	0	0	0	0.0783333	0
ENSMUSG00000085731	Gm16229	predicted gene 16229 [Source:MGI Symbol;Acc:MGI:3802021]	0.101	-3.30194	0.0384308	1	yes	down	0	0.08	0	0.3	0	0	0	0	0	0	0	0	0.0633333	0
ENSMUSG00000097946	Gm8343	predicted gene 8343 [Source:MGI Symbol;Acc:MGI:3649108]	6.146	2.61966	0.0385012	1	yes	up	0	0	0	0	0	0	0	0.06	0	0.06	0.14	0	0	0.0433333
ENSMUSG00000044387	2410080I02Rik	RIKEN cDNA 2410080I02 gene [Source:MGI Symbol;Acc:MGI:1915498]	6.148	2.62007	0.0385263	1	yes	up	0	0	0	0	0	0	0	0.26	0	0.31	0	0.72	0	0.215
ENSMUSG00000105327	Gm9409	predicted gene 9409 [Source:MGI Symbol;Acc:MGI:3649041]	4.844	2.27614	0.0385846	1	yes	up	0.99	0.98	0	0	0.74	0	4.08	5.6	0	2.07	0	0.79	0.451667	2.09
ENSMUSG00000024565	Sall3	spalt like transcription factor 3 [Source:MGI Symbol;Acc:MGI:109295]	6.153	2.62123	0.038587	1	yes	up	0	0	0	0	0	0	0	0	0	0.02	0.01	0.01	0	0.00666667
ENSMUSG00000102154	Gm37469	predicted gene, 37469 [Source:MGI Symbol;Acc:MGI:5610697]	6.153	2.62123	0.038587	1	yes	up	0	0	0	0	0	0	0	0	0	0.15	0.08	0.09	0	0.0533333
ENSMUSG00000095338	Igkv3-9	immunoglobulin kappa variable 3-9 [Source:MGI Symbol;Acc:MGI:1330856]	12.947	3.69455	0.0386449	1	yes	up	0	0	0	0	0	0	0.55	0	0	0	4.16	0	0	0.785
ENSMUSG00000092072	Gm4540	predicted gene 4540 [Source:MGI Symbol;Acc:MGI:3782724]	0.057	-4.14093	0.0387271	1	yes	down	0	0	0	0	0	4.31	0	0	0	0	0	0	0.718333	0
ENSMUSG00000096672	Ighv1-63	immunoglobulin heavy variable V1-63 [Source:MGI Symbol;Acc:MGI:3642755]	4.347	2.12004	0.03876	1	yes	up	0.69	0	1.2	0	0	0	2.94	2.04	2.33	0	0.56	1.13	0.315	1.5
ENSMUSG00000076863	Trav21-dv12	T cell receptor alpha variable 21-DV12 [Source:MGI Symbol;Acc:MGI:3652097]	13.011	3.70161	0.0387771	1	yes	up	0	0	0	0	0	0	4.33	0	0	0.46	0	0	0	0.798333
ENSMUSG00000106737	Gm42962	predicted gene 42962 [Source:MGI Symbol;Acc:MGI:5663099]	6.167	2.62446	0.0387884	1	yes	up	0	0	0	0	0	0	0.03	0	0	0.05	0.03	0	0	0.0183333
ENSMUSG00000024379	Tslp	thymic stromal lymphopoietin [Source:MGI Symbol;Acc:MGI:1855696]	2.307	1.20574	0.0388659	1	yes	up	0	0.14	0.38	0.13	0.11	0.2	0.26	0.45	0.53	0.33	0.3	0.38	0.16	0.375
ENSMUSG00000049946	BC030500	cDNA sequence BC030500 [Source:MGI Symbol;Acc:MGI:2447770]	4.731	2.24223	0.0388798	1	yes	up	0	0	0	0	0	0.16	0.04	0.1	0	0.07	0	0.08	0.0266667	0.0483333
ENSMUSG00000029378	Areg	amphiregulin [Source:MGI Symbol;Acc:MGI:88068]	0.472	-1.0842	0.0390737	1	yes	down	26.39	109.06	36.33	10.91	19.14	15.69	18	14.27	25.65	5.47	20.24	22.94	36.2533	17.7617
ENSMUSG00000115240	Gm5144	predicted gene 5144 [Source:MGI Symbol;Acc:MGI:3779468]	6.19	2.63001	0.0391466	1	yes	up	0	0	0	0	0	0	0	0	0.14	0.19	0.11	0	0	0.0733333
ENSMUSG00000031212	Pgr15l	G protein-coupled receptor 15-like [Source:MGI Symbol;Acc:MGI:2676330]	6.19	2.63001	0.0391466	1	yes	up	0	0	0	0	0	0	0	0	0.01	0.02	0.01	0	0	0.00666667
ENSMUSG00000098209	Gm8245	predicted gene 8245 [Source:MGI Symbol;Acc:MGI:3647220]	6.191	2.63022	0.039159	1	yes	up	0	0	0	0	0	0	0	0	0.09	0.13	0	0.08	0	0.05
ENSMUSG00000097903	Gm26679	predicted gene, 26679 [Source:MGI Symbol;Acc:MGI:5477173]	6.191	2.63022	0.039159	1	yes	up	0	0	0	0	0	0	0	0	0.17	0.24	0	0.14	0	0.0916667
ENSMUSG00000108980	Gm45155	predicted gene 45155 [Source:MGI Symbol;Acc:MGI:5753731]	5.021	2.32787	0.0391829	1	yes	up	0	0	0	0	0.16	0.18	0.86	0.13	0.83	0	0	0.56	0.0566667	0.396667
ENSMUSG00000024552	Slc14a2	solute carrier family 14 (urea transporter), member 2 [Source:MGI Symbol;Acc:MGI:1351653]	6.209	2.63426	0.0393341	1	yes	up	0	0	0	0	0	0	0	0.04	0	0	0.09	0.02	0	0.025
ENSMUSG00000028280	Gabrr1	gamma-aminobutyric acid (GABA) C receptor, subunit rho 1 [Source:MGI Symbol;Acc:MGI:95625]	0.105	-3.25544	0.0394608	1	yes	down	0	0.12	0	0	0.05	0	0	0	0	0	0	0	0.0283333	0
ENSMUSG00000074447	Defa21	defensin, alpha, 21 [Source:MGI Symbol;Acc:MGI:1913548]	0.117	-3.09553	0.0395066	1	yes	down	0.83	0	0	1.3	0	0	0	0	0	0	0	0	0.355	0
ENSMUSG00000106555	Gm2479	predicted gene 2479 [Source:MGI Symbol;Acc:MGI:3780646]	6.224	2.6379	0.0395562	1	yes	up	0	0	0	0	0	0	0.09	0.07	0	0	0	0.18	0	0.0566667
ENSMUSG00000075524	4930407I10Rik	RIKEN cDNA 4930407I10 gene [Source:MGI Symbol;Acc:MGI:2685593]	6.224	2.6379	0.0395562	1	yes	up	0	0	0	0	0	0	0.01	0.01	0	0	0	0.03	0	0.00833333
ENSMUSG00000094989	Rpl9-ps4	ribosomal protein L9, pseudogene 4 [Source:MGI Symbol;Acc:MGI:3704410]	5.338	2.4164	0.039688	1	yes	up	0.01	0	0	0	0.06	0.01	0	0.57	0.11	0	0	0.21	0.0133333	0.148333
ENSMUSG00000096295	Defa2	defensin, alpha, 2 [Source:MGI Symbol;Acc:MGI:94882]	0.061	-4.04597	0.0397286	1	yes	down	0	0	0	4.06	0	0	0	0	0	0	0	0	0.676667	0
ENSMUSG00000114370	Gm46411	predicted gene, 46411 [Source:MGI Symbol;Acc:MGI:5826048]	5.97	2.57775	0.0398469	1	yes	up	0	0	0	0.03	0	0	0	0.05	0	0	0.18	0.06	0.005	0.0483333
ENSMUSG00000113921	Gm48054	predicted gene, 48054 [Source:MGI Symbol;Acc:MGI:6097375]	2.049	1.0348	0.0398741	1	yes	up	0.68	0.57	0.22	0.19	0.4	0.63	0.68	0.66	0.95	1.13	1.68	0.37	0.448333	0.911667
ENSMUSG00000097557	C130060C02Rik	RIKEN cDNA C130060C02 gene [Source:MGI Symbol;Acc:MGI:3041192]	6.248	2.64347	0.0399075	1	yes	up	0	0	0	0	0	0	0	0.06	0.1	0	0	0.17	0	0.055
ENSMUSG00000097666	A330094K24Rik	RIKEN cDNA A330094K24 gene [Source:MGI Symbol;Acc:MGI:1924343]	6.248	2.64347	0.0399075	1	yes	up	0	0	0	0	0	0	0	0.04	0.06	0	0	0.11	0	0.035
ENSMUSG00000073679	Mxra8os	matrix-remodelling associated 8, opposite strand [Source:MGI Symbol;Acc:MGI:3704241]	6.252	2.64443	0.0399536	1	yes	up	0	0	0	0	0	0	0	0	0.16	0.11	0.25	0	0	0.0866667
ENSMUSG00000117745	Gm50410	predicted gene, 50410 [Source:MGI Symbol;Acc:MGI:6303325]	4.175	2.06169	0.0401289	1	yes	up	0	0	0.08	0.08	0	0	0.16	0.06	0.37	0.07	0.19	0	0.0266667	0.141667
ENSMUSG00000081242	Gm15719	predicted gene 15719 [Source:MGI Symbol;Acc:MGI:3783161]	6.311	2.65785	0.040164	1	yes	up	0	0	0	0	0	0	0	0.12	0.36	0	0.14	0	0	0.103333
ENSMUSG00000065767	Gm23849	predicted gene, 23849 [Source:MGI Symbol;Acc:MGI:5453626]	4.607	2.20371	0.0401897	1	yes	up	4.31	1.71	6.77	5.19	0	2.89	0	9.64	22.48	1.15	74.46	4.05	3.47833	18.63
ENSMUSG00000083310	Gm5760	predicted gene 5760 [Source:MGI Symbol;Acc:MGI:3647653]	0.19	-2.39391	0.0402025	1	yes	down	0	0	0.08	0.08	0.08	0	0	0	0	0	0	0	0.04	0
ENSMUSG00000084997	Gm15471	predicted gene 15471 [Source:MGI Symbol;Acc:MGI:3705197]	6.253	2.64461	0.0403647	1	yes	up	0	0	0	0	0	0.15	0.01	0.2	0.44	0.02	0	0	0.025	0.111667
ENSMUSG00000091255	Speer4e	spermatogenesis associated glutamate (E)-rich protein 4e [Source:MGI Symbol;Acc:MGI:2668871]	6.282	2.65133	0.0403658	1	yes	up	0	0	0	0	0	0	0.08	0	0.05	0.04	0	0	0	0.0283333
ENSMUSG00000108267	Gm44190	predicted gene, 44190 [Source:MGI Symbol;Acc:MGI:5690582]	6.292	2.6535	0.0404101	1	yes	up	0	0	0	0	0	0	0.05	0	0	0	0.09	0.05	0	0.0316667
ENSMUSG00000022877	Hrg	histidine-rich glycoprotein [Source:MGI Symbol;Acc:MGI:2146636]	6.292	2.6535	0.0404101	1	yes	up	0	0	0	0	0	0	0.04	0	0	0	0.07	0.04	0	0.025
ENSMUSG00000105326	6030400A10Rik	RIKEN cDNA 6030400A10 gene [Source:MGI Symbol;Acc:MGI:1924319]	6.293	2.6537	0.040422	1	yes	up	0	0	0	0	0	0	0.06	0	0	0	0.06	0.12	0	0.04
ENSMUSG00000113104	Gm47806	predicted gene, 47806 [Source:MGI Symbol;Acc:MGI:6096988]	2.158	1.10991	0.0404343	1	yes	up	0.14	0.07	0.13	0.26	0.28	0.27	0.2	0.3	0.3	0.33	0.43	0.97	0.191667	0.421667
ENSMUSG00000064165	Krt39	keratin 39 [Source:MGI Symbol;Acc:MGI:3588208]	6.286	2.65208	0.0404372	1	yes	up	0	0	0	0	0	0	0	0.03	0.11	0	0.04	0	0	0.03
ENSMUSG00000096655	1700065D16Rik	RIKEN cDNA 1700065D16 gene [Source:MGI Symbol;Acc:MGI:1920660]	0.219	-2.18815	0.0404943	1	yes	down	0.12	0.02	0.02	0.05	0.16	0	0.05	0	0	0	0.02	0	0.0616667	0.0116667
ENSMUSG00000110459	Gm31717	predicted gene, 31717 [Source:MGI Symbol;Acc:MGI:5590876]	6.293	2.65366	0.0405184	1	yes	up	0	0	0	0	0	0	0	0	0.33	0.12	0	0.14	0	0.0983333
ENSMUSG00000107168	Gm42507	predicted gene 42507 [Source:MGI Symbol;Acc:MGI:5662644]	0.229	-2.1252	0.0406042	1	yes	down	0.08	0	0.02	0.05	0.06	0.05	0	0	0	0	0	0.05	0.0433333	0.00833333
ENSMUSG00000103572	Gm37115	predicted gene, 37115 [Source:MGI Symbol;Acc:MGI:5610343]	5.422	2.43887	0.0406044	1	yes	up	0	0	0	0.02	0	0	0.02	0.02	0	0.02	0	0.13	0.00333333	0.0316667
ENSMUSG00000034151	Zbbx	zinc finger, B-box domain containing [Source:MGI Symbol;Acc:MGI:2674085]	6.307	2.65695	0.0406139	1	yes	up	0	0	0	0	0	0	0.07	0	0	0	0.12	0.03	0	0.0366667
ENSMUSG00000108035	Gm44021	predicted gene, 44021 [Source:MGI Symbol;Acc:MGI:5690413]	4.805	2.26443	0.040705	1	yes	up	0.02	0	0	0	0	0	0.02	0.03	0.06	0.03	0	0	0.00333333	0.0233333
ENSMUSG00000034391	Fbxo15	F-box protein 15 [Source:MGI Symbol;Acc:MGI:1354755]	6.307	2.65691	0.0407102	1	yes	up	0	0	0	0	0	0	0.05	0	0.11	0.12	0	0	0	0.0466667
ENSMUSG00000067215	Usp51	ubiquitin specific protease 51 [Source:MGI Symbol;Acc:MGI:3588217]	6.316	2.65908	0.0407534	1	yes	up	0	0	0	0	0	0	0	0	0.03	0	0.05	0.03	0	0.0183333
ENSMUSG00000103800	Pcdha8	protocadherin alpha 8 [Source:MGI Symbol;Acc:MGI:2681879]	8.882	3.1509	0.0407874	1	yes	up	0	0	0	0	0	0	0	0.01	0	0.04	0	0	0	0.00833333
ENSMUSG00000024912	Fosl1	fos-like antigen 1 [Source:MGI Symbol;Acc:MGI:107179]	0.251	-1.9948	0.040845	1	yes	down	1.26	17.47	2.23	0.46	0.68	0.46	0.59	1.09	1.36	1.06	1.38	1.22	3.76	1.11667
ENSMUSG00000029882	2210010C04Rik	RIKEN cDNA 2210010C04 gene [Source:MGI Symbol;Acc:MGI:1914623]	0.065	-3.95263	0.0409308	1	yes	down	0	0	0.32	0	0	0	0	0	0	0	0	0	0.0533333	0
ENSMUSG00000043301	Kcnj6	potassium inwardly-rectifying channel, subfamily J, member 6 [Source:MGI Symbol;Acc:MGI:104781]	5.308	2.40821	0.0409984	1	yes	up	0.06	0	0	0.03	0	0	0.04	0	0.06	0.25	0.07	0	0.015	0.07
ENSMUSG00000055033	Olfr420	olfactory receptor 420 [Source:MGI Symbol;Acc:MGI:3030254]	0.11	-3.17861	0.0410675	1	yes	down	0.02	0	0	0	0.07	0	0	0	0	0	0	0	0.015	0
ENSMUSG00000036731	Cysrt1	cysteine rich tail 1 [Source:MGI Symbol;Acc:MGI:1915109]	0.284	-1.81836	0.041104	1	yes	down	0.2	0.2	0.28	0.19	0.08	0.19	0	0	0	0	0.19	0.09	0.19	0.0466667
ENSMUSG00000022015	Tnfsf11	tumor necrosis factor (ligand) superfamily, member 11 [Source:MGI Symbol;Acc:MGI:1100089]	0.442	-1.17745	0.0411407	1	yes	down	1.59	0.69	0.45	0.4	0.79	0.61	0.2	0.13	0.07	0.29	0.93	0.34	0.755	0.326667
ENSMUSG00000097035	Gm26692	predicted gene, 26692 [Source:MGI Symbol;Acc:MGI:5477186]	6.346	2.66578	0.0411446	1	yes	up	0	0	0	0	0	0	0.27	0	0.16	0	0.12	0	0	0.0916667
ENSMUSG00000004542	Psg19	pregnancy specific glycoprotein 19 [Source:MGI Symbol;Acc:MGI:1347252]	0.112	-3.16273	0.0412098	1	yes	down	0	0	0.18	0	0.03	0	0	0	0	0	0	0	0.035	0
ENSMUSG00000105698	Gm31881	predicted gene, 31881 [Source:MGI Symbol;Acc:MGI:5591040]	0.29	-1.78772	0.0413425	1	yes	down	0	0.65	0.19	0.49	0.47	0.5	0.12	0	0	0.2	0.11	0.19	0.383333	0.103333
ENSMUSG00000087159	Gm15246	predicted gene 15246 [Source:MGI Symbol;Acc:MGI:3708120]	6.37	2.67138	0.0414816	1	yes	up	0	0	0	0	0	0	0.21	0	0.5	0	0.19	0	0	0.15
ENSMUSG00000104877	Gm42651	predicted gene 42651 [Source:MGI Symbol;Acc:MGI:5662788]	6.37	2.67138	0.0414816	1	yes	up	0	0	0	0	0	0	0.05	0	0.12	0	0.05	0	0	0.0366667
ENSMUSG00000103495	Gm37409	predicted gene, 37409 [Source:MGI Symbol;Acc:MGI:5610637]	6.37	2.67138	0.0414816	1	yes	up	0	0	0	0	0	0	0.04	0	0.09	0	0.04	0	0	0.0283333
ENSMUSG00000106120	Gm42697	predicted gene 42697 [Source:MGI Symbol;Acc:MGI:5662834]	6.371	2.67158	0.0414932	1	yes	up	0	0	0	0	0	0	0.01	0	0.03	0	0	0.01	0	0.00833333
ENSMUSG00000112654	4930455C13Rik	RIKEN cDNA 4930455C13 gene [Source:MGI Symbol;Acc:MGI:1921240]	0.277	-1.85463	0.0415176	1	yes	down	0.49	0.16	0.15	0.08	0.53	0.08	0.16	0	0.18	0	0	0.08	0.248333	0.07
ENSMUSG00000112014	Gm48435	predicted gene, 48435 [Source:MGI Symbol;Acc:MGI:6097938]	0.221	-2.17988	0.0415672	1	yes	down	0	0	0.42	0.32	0.38	0.3	0	0	0.16	0	0	0.12	0.236667	0.0466667
ENSMUSG00000075245	Gm6043	predicted gene 6043 [Source:MGI Symbol;Acc:MGI:3805955]	0.181	-2.4657	0.0417251	1	yes	down	0	0.25	0	0.27	0	0.33	0	0	0	0	0	0	0.141667	0
ENSMUSG00000114940	Gm21378	predicted gene, 21378 [Source:MGI Symbol;Acc:MGI:5434733]	0.128	-2.96367	0.0417943	1	yes	down	0.13	0	0	0	0.14	0	0	0	0	0	0	0	0.045	0
ENSMUSG00000086867	Gm4577	predicted gene 4577 [Source:MGI Symbol;Acc:MGI:3782760]	0.13	-2.94894	0.0418321	1	yes	down	0	0	0	0	0.22	0.38	0	0	0	0	0	0	0.1	0
ENSMUSG00000104020	Gm37215	predicted gene, 37215 [Source:MGI Symbol;Acc:MGI:5610443]	0.11	-3.18217	0.0418429	1	yes	down	0	0.06	0	0	0.25	0	0	0	0	0	0	0	0.0516667	0
ENSMUSG00000055972	2810407A14Rik	RIKEN cDNA 2810407A14 gene [Source:MGI Symbol;Acc:MGI:1917461]	11.982	3.58282	0.0419757	1	yes	up	0	0	0	0	0	0	0	0	0.24	0	0	0.03	0	0.045
ENSMUSG00000099615	Gm28362	predicted gene 28362 [Source:MGI Symbol;Acc:MGI:5579068]	2.986	1.57838	0.0421077	1	yes	up	0	0.03	0.05	0.02	0	0.05	0.05	0.04	0.15	0.06	0.04	0.14	0.025	0.08
ENSMUSG00000104837	Gm42520	predicted gene 42520 [Source:MGI Symbol;Acc:MGI:5662657]	0.19	-2.3966	0.0422796	1	yes	down	0	0.1	0	0.54	0.04	0.14	0	0	0	0.08	0	0.05	0.136667	0.0216667
ENSMUSG00000118318	Vmn1r183	vomeronasal 1 receptor 183 [Source:MGI Symbol;Acc:MGI:3033484]	4.878	2.2862	0.0424235	1	yes	up	0	0	0	0.01	0	0	0	0	0	0.01	0.01	0.02	0.00166667	0.00666667
ENSMUSG00000085123	Rubie	RNA upstream of Bmp4 expressed in inner ear [Source:MGI Symbol;Acc:MGI:5568573]	0.128	-2.96565	0.0424579	1	yes	down	0.09	0	0	0.13	0	0	0	0	0	0	0	0	0.0366667	0
ENSMUSG00000102573	Gm7265	predicted gene 7265 [Source:MGI Symbol;Acc:MGI:3648991]	0.311	-1.68282	0.0425335	1	yes	down	0.05	0.02	0.03	0.07	0.06	0.09	0.02	0	0	0	0.03	0.03	0.0533333	0.0133333
ENSMUSG00000085924	Gm8980	predicted gene 8980 [Source:MGI Symbol;Acc:MGI:3644463]	0.214	-2.22492	0.0426476	1	yes	down	0.06	0.06	0.03	0	0	0.06	0	0	0	0	0.03	0	0.035	0.005
ENSMUSG00000083424	Rpl35a-ps4	ribosomal protein 35A, pseudogene 4 [Source:MGI Symbol;Acc:MGI:3650995]	8.556	3.09691	0.0426727	1	yes	up	0	0	0	0	0	0	0	0	2.55	1.77	0	0	0	0.72
ENSMUSG00000106815	Gm43658	predicted gene 43658 [Source:MGI Symbol;Acc:MGI:5663795]	0.222	-2.17091	0.042691	1	yes	down	0.03	0	0.03	0	0.02	0.01	0.01	0	0	0	0	0	0.015	0.00166667
ENSMUSG00000079845	Xlr4a	X-linked lymphocyte-regulated 4A [Source:MGI Symbol;Acc:MGI:3574098]	0.43	-1.21802	0.0427661	1	yes	down	2.33	0.61	0.86	2.83	0.83	1.6	2.63	0.3	1.37	0.83	0.12	0.33	1.51	0.93
ENSMUSG00000081550	Gm15877	predicted gene 15877 [Source:MGI Symbol;Acc:MGI:3801978]	0.199	-2.3272	0.0427673	1	yes	down	0	0	0.08	0.08	0.07	0	0	0	0	0	0	0	0.0383333	0
ENSMUSG00000044485	Klk1b11	kallikrein 1-related peptidase b11 [Source:MGI Symbol;Acc:MGI:892023]	0.227	-2.13869	0.0427999	1	yes	down	0.2	0	0	0.19	0.41	0.19	0	0.07	0	0.08	0	0	0.165	0.025
ENSMUSG00000082101	Slfn14	schlafen 14 [Source:MGI Symbol;Acc:MGI:2684866]	0.127	-2.97559	0.0428226	1	yes	down	0.05	0	0	0.03	0	0	0	0	0	0	0	0	0.0133333	0
ENSMUSG00000113356	Gm48012	predicted gene, 48012 [Source:MGI Symbol;Acc:MGI:6097319]	6.186	2.62906	0.0428595	1	yes	up	0	0	0	0	0	0	0.11	0	0.06	0	0	0.05	0	0.0366667
ENSMUSG00000082068	Gm2673	predicted gene 2673 [Source:MGI Symbol;Acc:MGI:3780842]	0.133	-2.91144	0.0428616	1	yes	down	0	0	0	0.09	0	0.11	0	0	0	0	0	0	0.0333333	0
ENSMUSG00000089701	Gm15978	predicted gene 15978 [Source:MGI Symbol;Acc:MGI:3802110]	0.127	-2.98193	0.0430411	1	yes	down	0.39	0	0	0	0	0.24	0	0	0	0	0	0	0.105	0
ENSMUSG00000110345	Gm45572	predicted gene 45572 [Source:MGI Symbol;Acc:MGI:5791408]	0.199	-2.33094	0.0430608	1	yes	down	0	0	0.12	0	0.1	0.12	0	0	0	0	0	0	0.0566667	0
ENSMUSG00000074780	Anapc15-ps	anaphase promoting complex C subunit 15, pseudogene [Source:MGI Symbol;Acc:MGI:3646302]	0.198	-2.33342	0.0432496	1	yes	down	0	0	0	0.41	0.36	0.42	0	0	0	0	0	0	0.198333	0
ENSMUSG00000104906	Gm43005	predicted gene 43005 [Source:MGI Symbol;Acc:MGI:5663142]	0.198	-2.33342	0.0432496	1	yes	down	0	0	0	0.15	0.13	0.15	0	0	0	0	0	0	0.0716667	0
ENSMUSG00000091968	Gm17115	predicted gene 17115 [Source:MGI Symbol;Acc:MGI:4937942]	3.205	1.68039	0.0432808	1	yes	up	0	0	0.09	0.09	0.08	0.09	0	0.21	0.21	0.23	0.25	0.36	0.0583333	0.21
ENSMUSG00000026700	Tnfsf4	tumor necrosis factor (ligand) superfamily, member 4 [Source:MGI Symbol;Acc:MGI:104511]	3.853	1.94585	0.0434491	1	yes	up	0	0	0.04	0	0.03	0	0.07	0.03	0.12	0.06	0	0.07	0.0116667	0.0583333
ENSMUSG00000112825	Gm9118	predicted gene 9118 [Source:MGI Symbol;Acc:MGI:3648185]	5.653	2.49901	0.0436164	1	yes	up	0	0	0	0	0.1	0	0.24	0	0.55	0	0.33	0	0.0166667	0.186667
ENSMUSG00000024680	Ms4a2	membrane-spanning 4-domains, subfamily A, member 2 [Source:MGI Symbol;Acc:MGI:95495]	4.86	2.28082	0.0436899	1	yes	up	0	0	0	0	0	0.08	0	0	0.03	0.04	0.1	0.03	0.0133333	0.0333333
ENSMUSG00000111079	Gm47112	predicted gene, 47112 [Source:MGI Symbol;Acc:MGI:6095853]	0.217	-2.20657	0.0437307	1	yes	down	0.1	0	0.15	0.05	0.04	0	0	0	0	0.04	0	0	0.0566667	0.00666667
ENSMUSG00000112618	Gm48835	predicted gene, 48835 [Source:MGI Symbol;Acc:MGI:6098563]	4.666	2.22222	0.0437489	1	yes	up	0	0.02	0	0	0	0	0	0.08	0.02	0.09	0	0	0.00333333	0.0316667
ENSMUSG00000109143	Gm10046	predicted gene 10046 [Source:MGI Symbol;Acc:MGI:3797981]	0.197	-2.34265	0.0439911	1	yes	down	0.17	0	0.15	0.15	0	0	0	0	0	0	0	0	0.0783333	0
ENSMUSG00000050900	Gm7327	predicted gene 7327 [Source:MGI Symbol;Acc:MGI:3646274]	0.189	-2.40503	0.0440099	1	yes	down	0	0.17	0.15	0	0	0.15	0	0	0	0	0	0	0.0783333	0
ENSMUSG00000113434	3200001D21Rik	RIKEN cDNA 3200001D21 gene [Source:MGI Symbol;Acc:MGI:1919068]	5.506	2.46112	0.044035	1	yes	up	0	0	0	0	0	0	0	0.03	0.04	0	0	0.03	0	0.0166667
ENSMUSG00000098232	Gm3671	predicted gene 3671 [Source:MGI Symbol;Acc:MGI:3781847]	0.195	-2.35673	0.0441586	1	yes	down	0.08	0	0	0.08	0	0.08	0	0	0	0	0	0	0.04	0
ENSMUSG00000108455	Gm44745	predicted gene 44745 [Source:MGI Symbol;Acc:MGI:5753321]	0.197	-2.34512	0.0441844	1	yes	down	0.02	0	0	0	0.02	0.02	0	0	0	0	0	0	0.01	0
ENSMUSG00000108055	Gm43876	predicted gene, 43876 [Source:MGI Symbol;Acc:MGI:5690268]	0.189	-2.40201	0.0442055	1	yes	down	0	0.02	0	0.02	0	0.02	0	0	0	0	0	0	0.01	0
ENSMUSG00000046934	Csl	citrate synthase like [Source:MGI Symbol;Acc:MGI:1919082]	0.197	-2.3464	0.0442783	1	yes	down	0.04	0	0.03	0	0	0.03	0	0	0	0	0	0	0.0166667	0
ENSMUSG00000000617	Grm6	glutamate receptor, metabotropic 6 [Source:MGI Symbol;Acc:MGI:1351343]	0.173	-2.53132	0.044303	1	yes	down	0.12	0	0.01	0	0.03	0	0	0	0	0	0.02	0	0.0266667	0.00333333
ENSMUSG00000090535	Gm8540	predicted gene 8540 [Source:MGI Symbol;Acc:MGI:3645422]	5.157	2.36656	0.0444552	1	yes	up	0.33	0.12	4.49	0.15	0.52	0.1	0.2	0.54	5.67	1.06	0.62	21.28	0.951667	4.895
ENSMUSG00000082148	Gm12266	predicted gene 12266 [Source:MGI Symbol;Acc:MGI:3650880]	0.196	-2.34889	0.044463	1	yes	down	0.09	0	0	0.08	0	0.08	0	0	0	0	0	0	0.0416667	0
ENSMUSG00000087340	Gm15228	predicted gene 15228 [Source:MGI Symbol;Acc:MGI:3705118]	0.196	-2.34889	0.044463	1	yes	down	0.02	0	0	0.02	0	0.02	0	0	0	0	0	0	0.01	0
ENSMUSG00000074443	Defa22	defensin, alpha, 22 [Source:MGI Symbol;Acc:MGI:3639039]	0.074	-3.76561	0.0447281	1	yes	down	0	0	0	3.43	0	0	0	0	0	0	0	0	0.571667	0
ENSMUSG00000113605	4930425K24Rik	RIKEN cDNA 4930425K24 gene [Source:MGI Symbol;Acc:MGI:1926166]	8.092	3.0165	0.0448513	1	yes	up	0	0	0	0	0	0	0	0	0.14	0	0.03	0.01	0	0.03
ENSMUSG00000075609	Gm7935	predicted pseudogene 7935 [Source:MGI Symbol;Acc:MGI:3646370]	8.529	3.09243	0.0449124	1	yes	up	0	0	0	0	0	0	0	0	0.19	0	0.16	0	0	0.0583333
ENSMUSG00000112308	Gm48512	predicted gene, 48512 [Source:MGI Symbol;Acc:MGI:6098046]	8.821	3.14094	0.045039	1	yes	up	0	0	0	0	0	0	0.72	0	0	0	0.29	0	0	0.168333
ENSMUSG00000042784	Muc1	mucin 1, transmembrane [Source:MGI Symbol;Acc:MGI:97231]	2.393	1.25909	0.0451179	1	yes	up	0.3	0.89	2.7	1.45	2.08	0.35	0.11	3.23	4.12	4	1.09	8.13	1.295	3.44667
ENSMUSG00000030468	Siglecg	sialic acid binding Ig-like lectin G [Source:MGI Symbol;Acc:MGI:2443630]	0.359	-1.4796	0.0452264	1	yes	down	3.56	0.46	0.51	0.57	0.56	0.36	0.17	0.16	0.21	0.35	2.19	0.11	1.00333	0.531667
ENSMUSG00000102179	Gm37868	predicted gene, 37868 [Source:MGI Symbol;Acc:MGI:5611096]	0.194	-2.36852	0.0452337	1	yes	down	0	0.02	0	0	0.02	0.02	0	0	0	0	0	0	0.01	0
ENSMUSG00000076571	Igkv5-37	immunoglobulin kappa variable 5-37 [Source:MGI Symbol;Acc:MGI:2686256]	0.222	-2.17348	0.0452367	1	yes	down	1.29	0	1.68	0.55	0.49	0	0	0	0	0	0.52	0	0.668333	0.0866667
ENSMUSG00000086335	Gm12107	predicted gene 12107 [Source:MGI Symbol;Acc:MGI:3651177]	0.195	-2.35662	0.0452411	1	yes	down	0	0.1	0	0.09	0.08	0	0	0	0	0	0	0	0.045	0
ENSMUSG00000103701	Gm10728	predicted gene 10728 [Source:MGI Symbol;Acc:MGI:3708672]	0.195	-2.35662	0.0452411	1	yes	down	0	0.04	0	0.04	0.03	0	0	0	0	0	0	0	0.0183333	0
ENSMUSG00000091227	Gm3755	predicted gene 3755 [Source:MGI Symbol;Acc:MGI:3781930]	0.195	-2.35791	0.0453334	1	yes	down	0	0.05	0.05	0.05	0	0	0	0	0	0	0	0	0.025	0
ENSMUSG00000103651	Gm37206	predicted gene, 37206 [Source:MGI Symbol;Acc:MGI:5610434]	2.586	1.37085	0.04536	1	yes	up	1.11	0.27	0.91	0.39	0	0.08	1.83	0.99	1.66	0.46	0.97	1.1	0.46	1.16833
ENSMUSG00000103772	Gm36933	predicted gene, 36933 [Source:MGI Symbol;Acc:MGI:5610161]	5.277	2.39974	0.045375	1	yes	up	0	0	0	0	0	0.02	0	0.05	0	0.03	0.07	0	0.00333333	0.025
ENSMUSG00000019102	Aldh3a1	aldehyde dehydrogenase family 3, subfamily A1 [Source:MGI Symbol;Acc:MGI:1353451]	0.485	-1.0448	0.0453846	1	yes	down	0.49	0.12	0.38	0.39	0.2	0.43	0.16	0.18	0.04	0.13	0.32	0.08	0.335	0.151667
ENSMUSG00000103779	Gm36931	predicted gene, 36931 [Source:MGI Symbol;Acc:MGI:5610159]	0.252	-1.98688	0.0454323	1	yes	down	0.01	0.01	0.01	0	0.01	0.03	0	0	0.01	0	0	0	0.0116667	0.00166667
ENSMUSG00000062783	Csprs	component of Sp100-rs [Source:MGI Symbol;Acc:MGI:1891441]	2.045	1.0324	0.0454424	1	yes	up	0.22	0.02	0.1	0.23	0.11	0.14	0.3	0.07	0.42	0.25	0.42	0.24	0.136667	0.283333
ENSMUSG00000085132	Gm12265	predicted gene 12265 [Source:MGI Symbol;Acc:MGI:3651913]	0.135	-2.89215	0.0454955	1	yes	down	0.41	0	0	0	0.85	0	0	0	0	0	0	0	0.21	0
ENSMUSG00000022510	Trp63	transformation related protein 63 [Source:MGI Symbol;Acc:MGI:1330810]	0.22	-2.18733	0.045498	1	yes	down	0.01	0.01	0.04	0.04	0	0	0	0	0	0	0	0.04	0.0166667	0.00666667
ENSMUSG00000107079	Gm35648	predicted gene, 35648 [Source:MGI Symbol;Acc:MGI:5594807]	0.195	-2.36168	0.0456143	1	yes	down	0	0.3	0.27	0	0	0.28	0	0	0	0	0	0	0.141667	0
ENSMUSG00000000215	Ins2	insulin II [Source:MGI Symbol;Acc:MGI:96573]	0.131	-2.93106	0.0456949	1	yes	down	0	0	0.3	0	1.04	0	0	0	0	0	0	0	0.223333	0
ENSMUSG00000086174	Gm6425	predicted pseudogene 6425 [Source:MGI Symbol;Acc:MGI:3646016]	0.224	-2.15978	0.0457521	1	yes	down	0.12	0	0.32	0.11	0.19	0	0.11	0	0	0	0	0	0.123333	0.0183333
ENSMUSG00000100215	Gm8292	predicted gene 8292 [Source:MGI Symbol;Acc:MGI:3648460]	0.194	-2.36417	0.0457947	1	yes	down	0	0.47	0	0.42	0	0.43	0	0	0	0	0	0	0.22	0
ENSMUSG00000079962	Gm12643	predicted gene 12643 [Source:MGI Symbol;Acc:MGI:3649676]	0.194	-2.36417	0.0457947	1	yes	down	0	0.56	0	0.49	0	0.51	0	0	0	0	0	0	0.26	0
ENSMUSG00000109295	Gm5739	predicted gene 5739 [Source:MGI Symbol;Acc:MGI:3645094]	0.194	-2.36417	0.0457947	1	yes	down	0	0.04	0	0.04	0	0.04	0	0	0	0	0	0	0.02	0
ENSMUSG00000026616	Cr2	complement receptor 2 [Source:MGI Symbol;Acc:MGI:88489]	0.304	-1.71776	0.0458489	1	yes	down	2.43	0.3	1.05	0.31	0.42	0.21	0.12	0.08	0.07	0.09	1.02	0.04	0.786667	0.236667
ENSMUSG00000104852	Gm43201	predicted gene 43201 [Source:MGI Symbol;Acc:MGI:5663338]	5.891	2.55851	0.0458804	1	yes	up	0	0	0	0	0	0	0	0	0.02	0	0.01	0.04	0	0.0116667
ENSMUSG00000051528	Olfr424	olfactory receptor 424 [Source:MGI Symbol;Acc:MGI:3030258]	0.131	-2.93631	0.0458843	1	yes	down	0	0	0	0	0.14	0.08	0	0	0	0	0	0	0.0366667	0
ENSMUSG00000111069	Gm48646	predicted gene, 48646 [Source:MGI Symbol;Acc:MGI:6098253]	7.243	2.85663	0.0459154	1	yes	up	0	0	0	0	0	0	0	0.13	0	0.1	0	0	0	0.0383333
ENSMUSG00000110332	Gm19935	predicted gene, 19935 [Source:MGI Symbol;Acc:MGI:5012120]	0.214	-2.2267	0.0459568	1	yes	down	0	0.25	0	0.08	0.07	0.16	0	0	0	0	0	0.08	0.0933333	0.0133333
ENSMUSG00000071562	Stfa1	stefin A1 [Source:MGI Symbol;Acc:MGI:106198]	7.249	2.85788	0.0459637	1	yes	up	0	0	0	0	0	0	0	0.24	0	0.4	0	0	0	0.106667
ENSMUSG00000076471	Trbv14	T cell receptor beta, variable 14 [Source:MGI Symbol;Acc:MGI:98587]	6.198	2.63181	0.0459656	1	yes	up	0	0	1.04	0	0	0.53	7.62	0	0.67	3	0	0	0.261667	1.88167
ENSMUSG00000117970	Gm4402	predicted gene 4402 [Source:MGI Symbol;Acc:MGI:3782587]	0.222	-2.17223	0.0459988	1	yes	down	0.02	0	0.02	0.06	0	0.04	0.02	0	0	0	0	0	0.0233333	0.00333333
ENSMUSG00000103492	Gm37412	predicted gene, 37412 [Source:MGI Symbol;Acc:MGI:5610640]	0.232	-2.10711	0.0460195	1	yes	down	0.03	0	0.01	0.01	0.04	0.05	0	0	0	0	0.03	0	0.0233333	0.005
ENSMUSG00000101903	Gm29291	predicted gene 29291 [Source:MGI Symbol;Acc:MGI:5579997]	0.13	-2.94059	0.0460312	1	yes	down	0	0	0.6	0	0	0.15	0	0	0	0	0	0	0.125	0
ENSMUSG00000031957	Ctrb1	chymotrypsinogen B1 [Source:MGI Symbol;Acc:MGI:88559]	0.149	-2.74532	0.0460425	1	yes	down	0	0.49	2.27	0	0	0	0	0.07	0	0.08	0.17	0	0.46	0.0533333
ENSMUSG00000082467	Gm6743	predicted pseudogene 6743 [Source:MGI Symbol;Acc:MGI:3648616]	0.193	-2.36969	0.0462363	1	yes	down	0.07	0.07	0.07	0	0	0	0	0	0	0	0	0	0.035	0
ENSMUSG00000085151	1110018N20Rik	RIKEN cDNA 1110018N20 gene [Source:MGI Symbol;Acc:MGI:1915753]	2.064	1.04531	0.0464202	1	yes	up	0.53	0.13	1.2	1.24	0.28	0.26	0.58	1.19	2.9	0.88	0.72	1	0.606667	1.21167
ENSMUSG00000062458	Gm8623	predicted gene 8623 [Source:MGI Symbol;Acc:MGI:3644689]	7.596	2.92528	0.0464782	1	yes	up	0	0	0	0	0	0	0.67	0	0	0.84	0	0	0	0.251667
ENSMUSG00000046697	Enpp7	ectonucleotide pyrophosphatase/phosphodiesterase 7 [Source:MGI Symbol;Acc:MGI:3027917]	0.129	-2.9557	0.0465731	1	yes	down	0.05	0	0	0.14	0	0	0	0	0	0	0	0	0.0316667	0
ENSMUSG00000092539	Gm20468	predicted gene 20468 [Source:MGI Symbol;Acc:MGI:5141933]	0.129	-2.95841	0.0466514	1	yes	down	0	0	0	0.04	0	0.16	0	0	0	0	0	0	0.0333333	0
ENSMUSG00000090843	Heatr4	HEAT repeat containing 4 [Source:MGI Symbol;Acc:MGI:4937307]	0.129	-2.95841	0.0466514	1	yes	down	0	0	0	0.02	0	0.08	0	0	0	0	0	0	0.0166667	0
ENSMUSG00000070331	Qrich2	glutamine rich 2 [Source:MGI Symbol;Acc:MGI:2684912]	4.068	2.02421	0.0466633	1	yes	up	0.01	0	0.01	0	0.09	0	0.01	0.07	0.01	0	0.4	0.82	0.0183333	0.218333
ENSMUSG00000082043	Gm12848	predicted gene 12848 [Source:MGI Symbol;Acc:MGI:3650820]	0.193	-2.37597	0.0466893	1	yes	down	0.1	0.1	0	0	0	0.1	0	0	0	0	0	0	0.05	0
ENSMUSG00000021804	Rgr	retinal G protein coupled receptor [Source:MGI Symbol;Acc:MGI:1929473]	0.129	-2.95626	0.0467089	1	yes	down	0	0.01	0	0	0.05	0	0	0	0	0	0	0	0.01	0
ENSMUSG00000032443	Zcwpw2	zinc finger, CW type with PWWP domain 2 [Source:MGI Symbol;Acc:MGI:1921888]	3.823	1.93477	0.0467262	1	yes	up	0.04	0	0	0.12	0	0	0.09	0.03	0.61	0.22	0.34	0.04	0.0266667	0.221667
ENSMUSG00000090186	Gm7592	predicted gene 7592 [Source:MGI Symbol;Acc:MGI:3644077]	0.142	-2.81554	0.0468003	1	yes	down	0.14	0	0	0	0.24	0	0	0	0	0	0	0	0.0633333	0
ENSMUSG00000107443	Gm7468	predicted gene 7468 [Source:MGI Symbol;Acc:MGI:3648351]	8.179	3.03191	0.0469821	1	yes	up	0	0	0	0	0	0	0	0	0.35	0	0	0.48	0	0.138333
ENSMUSG00000081340	Gm12275	predicted gene 12275 [Source:MGI Symbol;Acc:MGI:3650377]	7.377	2.88311	0.0470014	1	yes	up	0	0	0	0	0	0	0	1.84	0	0	1.73	0	0	0.595
ENSMUSG00000105212	Gm43557	predicted gene 43557 [Source:MGI Symbol;Acc:MGI:5663694]	7.379	2.88349	0.0470177	1	yes	up	0	0	0	0	0	0	0	0.06	0	0	0	0.05	0	0.0183333
ENSMUSG00000089990	Gm15852	predicted gene 15852 [Source:MGI Symbol;Acc:MGI:3801733]	0.185	-2.4313	0.047035	1	yes	down	0	0.14	0.09	0	0	0.05	0	0	0	0	0	0	0.0466667	0
ENSMUSG00000010044	Zmynd10	zinc finger, MYND domain containing 10 [Source:MGI Symbol;Acc:MGI:2387863]	0.327	-1.61429	0.0471276	1	yes	down	1.14	1.26	0.28	0	0.52	0.37	0.05	0.39	0	0.14	0.25	0.39	0.595	0.203333
ENSMUSG00000009487	Otog	otogelin [Source:MGI Symbol;Acc:MGI:1202064]	0.225	-2.15412	0.0471305	1	yes	down	0	0	0.01	0.03	0.03	0.06	0	0	0.02	0	0	0	0.0216667	0.00333333
ENSMUSG00000083630	Gm15602	predicted gene 15602 [Source:MGI Symbol;Acc:MGI:3783049]	7.399	2.88725	0.0471537	1	yes	up	0	0	0	0	0	0	0	0	0	0.71	0	0.55	0	0.21
ENSMUSG00000086998	Gm16033	predicted gene 16033 [Source:MGI Symbol;Acc:MGI:3802076]	7.204	2.84886	0.0471636	1	yes	up	0	0	0	0	0	0	0	0.42	0	0.23	0	0	0	0.108333
ENSMUSG00000098711	Gm28030	predicted gene, 28030 [Source:MGI Symbol;Acc:MGI:5531412]	7.488	2.90467	0.0471815	1	yes	up	0	0	0	0	0	0	0	74.46	0	0	0	58.12	0	22.0967
ENSMUSG00000075012	Fjx1	four jointed box 1 [Source:MGI Symbol;Acc:MGI:1341907]	2.126	1.08786	0.0471984	1	yes	up	0.33	0.53	1.37	0.88	0.05	0.48	0.61	1.22	1.56	2.13	1.44	0.51	0.606667	1.245
ENSMUSG00000039462	Col10a1	collagen, type X, alpha 1 [Source:MGI Symbol;Acc:MGI:88445]	0.223	-2.16174	0.0472122	1	yes	down	0.02	0	0.06	0.02	0	0.04	0	0	0.02	0	0	0	0.0233333	0.00333333
ENSMUSG00000073407	Gm6034	predicted gene 6034 [Source:MGI Symbol;Acc:MGI:3646212]	0.285	-1.81007	0.0472407	1	yes	down	0.09	0.09	0.16	0.04	0.04	0.09	0.04	0	0	0	0.08	0	0.085	0.02
ENSMUSG00000114635	Gm49392	predicted gene, 49392 [Source:MGI Symbol;Acc:MGI:6121621]	0.129	-2.95579	0.0472937	1	yes	down	0.04	0	0	0	0	0.16	0	0	0	0	0	0	0.0333333	0
ENSMUSG00000107633	Gm44078	predicted gene, 44078 [Source:MGI Symbol;Acc:MGI:5690470]	4.48	2.16352	0.0473816	1	yes	up	0.05	0	0	0	0	0	0	0.03	0.05	0.02	0.04	0.13	0.00833333	0.045
ENSMUSG00000055958	Gm9987	predicted gene 9987 [Source:MGI Symbol;Acc:MGI:3708536]	7.429	2.89325	0.0474142	1	yes	up	0	0	0	0	0	0	0.37	0	0	0.47	0	0	0	0.14
ENSMUSG00000089783	Gm454	predicted gene 454 [Source:MGI Symbol;Acc:MGI:2685300]	0.194	-2.36601	0.0475755	1	yes	down	0	0	0	0.47	0.14	0.64	0	0.12	0	0	0	0	0.208333	0.02
ENSMUSG00000110063	Gm31045	predicted gene, 31045 [Source:MGI Symbol;Acc:MGI:5590204]	7.468	2.9007	0.047678	1	yes	up	0	0	0	0	0	0	0	0	0	0.14	0	0.25	0	0.065
ENSMUSG00000104026	Gm37212	predicted gene, 37212 [Source:MGI Symbol;Acc:MGI:5610440]	4.925	2.30024	0.0476925	1	yes	up	0	0	0	0	0.01	0	0	0	0.02	0.01	0.08	0.02	0.00166667	0.0216667
ENSMUSG00000030206	Gsg1	germ cell associated 1 [Source:MGI Symbol;Acc:MGI:1194499]	0.341	-1.55389	0.0477241	1	yes	down	0.44	0.29	0.11	0.55	0.72	0.21	0.41	0.1	0.24	0	0	0.07	0.386667	0.136667
ENSMUSG00000010797	Wnt2	wingless-type MMTV integration site family, member 2 [Source:MGI Symbol;Acc:MGI:98954]	0.258	-1.95614	0.0477304	1	yes	down	0	0.09	0.19	0.03	0.02	0.14	0	0.02	0.06	0.02	0	0	0.0783333	0.0166667
ENSMUSG00000113054	Gm47514	predicted gene, 47514 [Source:MGI Symbol;Acc:MGI:6096507]	3.781	1.91868	0.0477776	1	yes	up	0.17	0	0	0	0	0.16	0.46	0.23	0.36	0.13	0	0.3	0.055	0.246667
ENSMUSG00000087364	Gm13398	predicted gene 13398 [Source:MGI Symbol;Acc:MGI:3652315]	0.279	-1.84391	0.0477977	1	yes	down	0	0.09	0.04	0.04	0.06	0.02	0.02	0.02	0	0	0.02	0	0.0416667	0.01
ENSMUSG00000100838	Gm29094	predicted gene 29094 [Source:MGI Symbol;Acc:MGI:5579800]	8.216	3.03844	0.0478391	1	yes	up	0	0	0	0	0	0	0.29	0	0.55	0	0	0	0	0.14
ENSMUSG00000107539	Gm44790	predicted gene 44790 [Source:MGI Symbol;Acc:MGI:5753366]	7.665	2.93838	0.0479058	1	yes	up	0	0	0	0	0	0	0	0.17	0.37	0	0	0	0	0.09
ENSMUSG00000086016	1700084C06Rik	RIKEN cDNA 1700084C06 gene [Source:MGI Symbol;Acc:MGI:1923868]	4.579	2.19495	0.0479497	1	yes	up	0.2	0	0.23	0	0	0	0.24	0.59	0	0	0.94	0.35	0.0716667	0.353333
ENSMUSG00000114033	Gm47705	predicted gene, 47705 [Source:MGI Symbol;Acc:MGI:6096822]	7.515	2.9097	0.0480574	1	yes	up	0	0	0	0	0	0	0.49	0	0	0.27	0	0	0	0.126667
ENSMUSG00000054106	Try4	trypsin 4 [Source:MGI Symbol;Acc:MGI:102757]	0.119	-3.06819	0.0481022	1	yes	down	0	0	1.46	0	0	0	0	0	0	0	0.1	0	0.243333	0.0166667
ENSMUSG00000097575	Gm26796	predicted gene, 26796 [Source:MGI Symbol;Acc:MGI:5477290]	2.349	1.2323	0.0481474	1	yes	up	0.18	0.01	0.03	0.12	0.08	0.32	0.27	0.23	0.33	0.56	0.26	0.09	0.123333	0.29
ENSMUSG00000108238	Gm43984	predicted gene, 43984 [Source:MGI Symbol;Acc:MGI:5690376]	3.063	1.61507	0.048168	1	yes	up	0.05	0.05	0.04	0	0	0	0.09	0.07	0.07	0.02	0.08	0.11	0.0233333	0.0733333
ENSMUSG00000069267	H3c2	H3 clustered histone 2 [Source:MGI Symbol;Acc:MGI:2448319]	3.771	1.91508	0.0481866	1	yes	up	0	0	0.21	0	0.91	0	0.16	0.6	0.84	0.26	1.85	1.11	0.186667	0.803333
ENSMUSG00000099875	Rbm3-ps	RNA binding motif (RNP1, RRM) protein 3 [Source:MGI Symbol;Acc:MGI:3642874]	5.061	2.33936	0.048241	1	yes	up	0	0	0	0	0	0	0.29	0.21	0	0	0	0.28	0	0.13
ENSMUSG00000029371	Cxcl5	chemokine (C-X-C motif) ligand 5 [Source:MGI Symbol;Acc:MGI:1096868]	6.623	2.72754	0.0483728	1	yes	up	0	0	0	0.04	0	0	0	0	0	0	0.13	0.3	0.00666667	0.0716667
ENSMUSG00000068600	Gml2	glycosylphosphatidylinositol anchored molecule like 2 [Source:MGI Symbol;Acc:MGI:1341831]	8.986	3.16768	0.0483774	1	yes	up	0	0	0	0	0	0	0	0	0.16	0	0	0.55	0	0.118333
ENSMUSG00000100895	Gm28685	predicted gene 28685 [Source:MGI Symbol;Acc:MGI:5579391]	7.356	2.87898	0.0484985	1	yes	up	0	0	0	0	0	0	0	0.2	0	0	0.06	0	0	0.0433333
ENSMUSG00000113656	Gm47370	predicted gene, 47370 [Source:MGI Symbol;Acc:MGI:6096280]	9.238	3.20757	0.0485134	1	yes	up	0	0	0	0	0	0	0	0	0.21	0.03	0	0	0	0.04
ENSMUSG00000091172	Gm17120	predicted gene 17120 [Source:MGI Symbol;Acc:MGI:4937947]	0.278	-1.84761	0.0485522	1	yes	down	0.52	0.3	0	0.65	0.98	1.06	0.47	0	0	0.11	0.33	0	0.585	0.151667
ENSMUSG00000110950	Gm39384	predicted gene, 39384 [Source:MGI Symbol;Acc:MGI:5622269]	4.839	2.27468	0.0485942	1	yes	up	0	0	0	0	0	0	0	0.09	0	0.1	0.11	0	0	0.05
ENSMUSG00000100775	Gm29107	predicted gene 29107 [Source:MGI Symbol;Acc:MGI:5579813]	4.839	2.27468	0.0485942	1	yes	up	0	0	0	0	0	0	0	0.42	0	0.51	0.58	0	0	0.251667
ENSMUSG00000112423	Gm6333	predicted gene 6333 [Source:MGI Symbol;Acc:MGI:3647384]	0.158	-2.6609	0.0487735	1	yes	down	0	0	0.21	0	0.19	0	0	0	0	0	0	0	0.0666667	0
ENSMUSG00000114731	Gm47914	predicted gene, 47914 [Source:MGI Symbol;Acc:MGI:6097162]	0.158	-2.6609	0.0487735	1	yes	down	0	0	0.57	0	0.5	0	0	0	0	0	0	0	0.178333	0
ENSMUSG00000112430	Gm30624	predicted gene, 30624 [Source:MGI Symbol;Acc:MGI:5589783]	0.158	-2.6609	0.0487735	1	yes	down	0	0	0.31	0	0.27	0	0	0	0	0	0	0	0.0966667	0
ENSMUSG00000103286	Gm5850	predicted gene 5850 [Source:MGI Symbol;Acc:MGI:3645657]	14.621	3.87	0.0488687	1	yes	up	0	0	0	0	0	0	0.61	0	0	0	0	0	0	0.101667
ENSMUSG00000115925	Gm33432	predicted gene, 33432 [Source:MGI Symbol;Acc:MGI:5592591]	7.637	2.93307	0.0488998	1	yes	up	0	0	0	0	0	0	0.09	0	0	0	0.12	0	0	0.035
ENSMUSG00000110442	Gm45804	predicted gene 45804 [Source:MGI Symbol;Acc:MGI:5804919]	9.099	3.18567	0.0489652	1	yes	up	0	0	0	0	0	0	0	0	0.1	0.01	0	0	0	0.0183333
ENSMUSG00000097886	Gsg1l2	GSG1-like 2 [Source:MGI Symbol;Acc:MGI:3650209]	3.074	1.61991	0.0490654	1	yes	up	0.07	0.13	0	0	0.11	0.06	0.06	0.29	0.51	0.05	0.24	0.12	0.0616667	0.211667
ENSMUSG00000118391	Gm19519	predicted gene, 19519 [Source:MGI Symbol;Acc:MGI:5011704]	4.394	2.13538	0.049199	1	yes	up	0	0	0	0	0.02	0.14	0.13	0.2	0	0.37	0	0.08	0.0266667	0.13
ENSMUSG00000115239	Gm9264	predicted gene 9264 [Source:MGI Symbol;Acc:MGI:3643302]	0.121	-3.05237	0.0492141	1	yes	down	0	1.04	0.23	0	0	0	0	0	0	0	0	0	0.211667	0
ENSMUSG00000029917	Qrfprl	pyroglutamylated RFamide peptide receptor like [Source:MGI Symbol;Acc:MGI:2441881]	4.992	2.31975	0.0492318	1	yes	up	0	0	0	0	0	0.02	0.02	0.02	0.12	0	0.02	0	0.00333333	0.03
ENSMUSG00000103961	Gm36388	predicted gene, 36388 [Source:MGI Symbol;Acc:MGI:5595547]	7.692	2.94344	0.0493294	1	yes	up	0	0	0	0	0	0	0	0	0.09	0	0.11	0	0	0.0333333
ENSMUSG00000109446	Gm9195	predicted gene 9195 [Source:MGI Symbol;Acc:MGI:3779838]	7.695	2.94401	0.0493511	1	yes	up	0	0	0	0	0	0	0	0	0.01	0	0	0.02	0	0.005
ENSMUSG00000104484	Gm33142	predicted gene, 33142 [Source:MGI Symbol;Acc:MGI:5592301]	0.287	-1.80174	0.0493813	1	yes	down	0.3	0.2	0.28	0.47	0.16	0	0	0.07	0	0.08	0.17	0	0.235	0.0533333
ENSMUSG00000109973	Gm45397	predicted gene 45397 [Source:MGI Symbol;Acc:MGI:5791233]	0.157	-2.67461	0.0494556	1	yes	down	0	0	0.08	0	0	0.09	0	0	0	0	0	0	0.0283333	0
ENSMUSG00000085427	6430710C18Rik	RIKEN cDNA 6430710C18 gene [Source:MGI Symbol;Acc:MGI:1923468]	2.295	1.19836	0.0494565	1	yes	up	0.05	0.19	0.52	0.32	0.08	0.46	0.46	0.64	0.66	0.15	0.25	1.57	0.27	0.621667
ENSMUSG00000077714	Snord17	small nucleolar RNA, C/D box 17 [Source:MGI Symbol;Acc:MGI:3819523]	4.234	2.08197	0.0494797	1	yes	up	0	0	2.54	0	0	0	2.46	3.2	0	4.18	4.8	0	0.423333	2.44
ENSMUSG00000085766	2810430I11Rik	RIKEN cDNA 2810430I11 gene [Source:MGI Symbol;Acc:MGI:3590515]	2.408	1.26797	0.0494842	1	yes	up	0.04	0	0.07	0.07	0.03	0.02	0.04	0.07	0.2	0.09	0.05	0.12	0.0383333	0.095
ENSMUSG00000094817	Cphx3	cytoplasmic polyadenylated homeobox 3 [Source:MGI Symbol;Acc:MGI:3711264]	5.651	2.49839	0.0494849	1	yes	up	0	0	0	0	0	0	0.08	0	0.14	0	0.15	0	0	0.0616667
ENSMUSG00000103331	Gm37995	predicted gene, 37995 [Source:MGI Symbol;Acc:MGI:5611223]	4.872	2.28437	0.0495027	1	yes	up	0	0	0	0	0	0	0	0.03	0.04	0.03	0	0	0	0.0166667
ENSMUSG00000009070	Rsph14	radial spoke head homolog 14 (Chlamydomonas) [Source:MGI Symbol;Acc:MGI:1918486]	4.872	2.28437	0.0495027	1	yes	up	0	0	0	0	0	0	0	0.14	0.22	0.15	0	0	0	0.085
ENSMUSG00000101741	Gm28055	predicted gene 28055 [Source:MGI Symbol;Acc:MGI:5578761]	4.872	2.28437	0.0495027	1	yes	up	0	0	0	0	0	0	0	0.04	0.06	0.05	0	0	0	0.025
ENSMUSG00000109164	Gm45085	predicted gene 45085 [Source:MGI Symbol;Acc:MGI:5753661]	4.872	2.28437	0.0495027	1	yes	up	0	0	0	0	0	0	0	0.23	0.4	0.27	0	0	0	0.15
ENSMUSG00000029633	Gm5578	predicted pseudogene 5578 [Source:MGI Symbol;Acc:MGI:3645010]	0.145	-2.78889	0.0495046	1	yes	down	0	0	0	0.19	0	0.06	0	0	0	0	0	0	0.0416667	0
ENSMUSG00000038311	2410017I17Rik	RIKEN cDNA 2410017I17 gene [Source:MGI Symbol;Acc:MGI:1916967]	0.157	-2.67167	0.0495619	1	yes	down	0	0	0.06	0	0	0.09	0	0	0	0	0	0	0.025	0
ENSMUSG00000094935	Gm9726	predicted gene 9726 [Source:MGI Symbol;Acc:MGI:3648149]	0.166	-2.59373	0.0495723	1	yes	down	0.3	0	0	1.28	1.55	0	0	0	0	0	0	0.46	0.521667	0.0766667
ENSMUSG00000044165	Bcl2l15	BCLl2-like 15 [Source:MGI Symbol;Acc:MGI:2685412]	0.36	-1.47551	0.0496525	1	yes	down	0.78	0.68	0	2.26	0.25	0.4	0.34	0.44	0.18	0.17	0.39	0.1	0.728333	0.27
ENSMUSG00000081835	Gm11790	predicted gene 11790 [Source:MGI Symbol;Acc:MGI:3649211]	0.156	-2.67914	0.0496741	1	yes	down	0	0	0	0.6	0	0.61	0	0	0	0	0	0	0.201667	0
ENSMUSG00000041616	Nppa	natriuretic peptide type A [Source:MGI Symbol;Acc:MGI:97367]	5.187	2.37498	0.049689	1	yes	up	0	0	0	0.09	0	0	0.09	0.35	0	0.24	0	0	0.015	0.113333
ENSMUSG00000108391	Gm9768	predicted gene 9768 [Source:MGI Symbol;Acc:MGI:3704239]	3.331	1.73615	0.0497052	1	yes	up	0	0	0.03	0.05	0.04	0	0.08	0.06	0.15	0.09	0.07	0	0.02	0.075
ENSMUSG00000044162	Tnip3	TNFAIP3 interacting protein 3 [Source:MGI Symbol;Acc:MGI:3041165]	2.168	1.11618	0.0498505	1	yes	up	1.71	1.29	7.65	1.39	3.66	1.64	2.17	3.04	5.62	8.27	5.21	14.38	2.89	6.44833
ENSMUSG00000111514	E230014E18Rik	RIKEN cDNA E230014E18 gene [Source:MGI Symbol;Acc:MGI:3045388]	0.269	-1.89327	0.0499253	1	yes	down	0	0.2	0.19	0.1	0.08	0.29	0.1	0.07	0	0	0	0	0.143333	0.0283333
ENSMUSG00000112879	Gm47726	predicted gene, 47726 [Source:MGI Symbol;Acc:MGI:6096858]	4.893	2.29061	0.0499306	1	yes	up	0	0	0	0	0	0	0	0.38	0	0	0.51	0.52	0	0.235
ENSMUSG00000116217	Gm46495	predicted gene, 46495 [Source:MGI Symbol;Acc:MGI:5826132]	4.893	2.29061	0.0499306	1	yes	up	0	0	0	0	0	0	0	0.15	0	0	0.19	0.2	0	0.09
ENSMUSG00000118043	Gm50206	predicted gene, 50206 [Source:MGI Symbol;Acc:MGI:6302990]	3.099	1.63182	0.0499671	1	yes	up	0.02	0	0.04	0	0.02	0.02	0.07	0.09	0	0.06	0.1	0.04	0.0166667	0.06
